# Supplementary material for: Bis[bis­(1-oxo-2-pyrid­yl)­aminato]­copper(II) tetra­hydrate
Source: Acta Crystallogr Sect E Struct Rep Online. 2009 Mar 19;65(Pt 4):m420. doi: 10.1107/S1600536809009453 (PMC2968780; doi:10.1107/S1600536809009453)
Supplement: Supplementary file 1 [file e-65-0m420-sup1.cif]

##############################################################################
###                                                                        ###
###        Electronic paper (Acta Crystallographica Section E)             ###
###                                                                        ###
##############################################################################
#                                                                            #
# This CIF contains the data in a paper accepted for publication in Acta     #
# Crystallographica Section E. It conforms to the requirements of Notes      #
# for Authors for Section E, and has been peer reviewed under the auspices   #
# of the IUCr Commission on Journals.                                        #
#                                                                            #
# Full details of the Crystallographic Information File format               #
# are given in the paper "The Crystallographic Information File (CIF):       #
# a New Standard Archive File for Crystallography" by S. R. Hall, F. H.      #
# Allen and I. D. Brown [Acta Cryst. (1991), A47, 655-685].                  #
#                                                                            #
# The current version of the core CIF dictionary is obtainable from          #
# ftp://ftp.iucr.org/pub/cif_core.dic. The current version number is 2.4.    #
#                                                                            #
# Software is freely available for graphical display of the structure(s) in  #
# this CIF.  For information consult the CIF home page http://www.iucr.org/  #
# cif/home.html                                                              #
#                                                                            #
# This file may be used for bona fide research purposes within the           #
# scientific community so long as proper attribution is given to the journal # 
# article from which it was obtained.                                        #
#                                                                            #
##############################################################################
                                             
data_I
_audit_creation_method     SHELXL-97
_chemical_name_systematic
;
Bis[bis(1-oxo-2-pyridyl)aminato]copper(II) tetrahydrate
;
_chemical_name_common     ?
_chemical_formula_moiety     'C20 H16 Cu N6 O4, 4(H2 O)'
_chemical_formula_sum     'C20 H24 Cu N6 O8'
_chemical_formula_iupac     '[Cu (C10 H8 N3 O2)2], 4H2 O'
_chemical_formula_weight     539.99
_chemical_melting_point     ?
_symmetry_cell_setting     monoclinic
_symmetry_space_group_name_H-M     'P 21/c'
_symmetry_space_group_name_Hall     '-P 2ybc'
loop_
    _symmetry_equiv_pos_as_xyz
    'x, y, z'
    '-x, y+1/2, -z+1/2'
    '-x, -y, -z'
    'x, -y-1/2, z-1/2'
_cell_length_a     10.697(3)
_cell_length_b     17.607(5)
_cell_length_c     15.052(3)
_cell_angle_alpha     90.00
_cell_angle_beta     127.136(14)
_cell_angle_gamma     90.00
_cell_volume     2260.0(10)
_cell_formula_units_Z     4
_cell_measurement_reflns_used     1752
_cell_measurement_theta_min     2.05
_cell_measurement_theta_max     25.30
_cell_measurement_temperature     298(2)
_exptl_crystal_description     block
_exptl_crystal_colour     blue
_exptl_crystal_size_max     0.29
_exptl_crystal_size_mid     0.22
_exptl_crystal_size_min     0.18
_exptl_crystal_density_diffrn     1.587
_exptl_crystal_density_meas     ?
_exptl_crystal_density_method     'not measured'
_exptl_crystal_F_000     1116
_exptl_absorpt_coefficient_mu     1.027
_exptl_absorpt_correction_type     multi-scan
_exptl_absorpt_process_details     '(SADABS; Bruker, 2004)'
_exptl_absorpt_correction_T_min     0.7550
_exptl_absorpt_correction_T_max     0.8367
_exptl_special_details
;
;
_diffrn_ambient_temperature     298(2)
_diffrn_radiation_type     MoK\a
_diffrn_radiation_wavelength     0.71073
_diffrn_radiation_source     'fine-focus sealed tube'
_diffrn_radiation_monochromator     graphite
_diffrn_measurement_device_type     'Bruker APEXII area-detector'
_diffrn_measurement_method     '\f and \w'
_diffrn_detector_area_resol_mean     ?
_diffrn_reflns_number     11476
_diffrn_reflns_av_R_equivalents     0.0758
_diffrn_reflns_av_sigmaI/netI     0.1318
_diffrn_reflns_theta_min     2.05
_diffrn_reflns_theta_max     25.30
_diffrn_reflns_theta_full     25.30
_diffrn_measured_fraction_theta_max     0.997
_diffrn_measured_fraction_theta_full     0.997
_diffrn_reflns_limit_h_min     -10
_diffrn_reflns_limit_h_max     12
_diffrn_reflns_limit_k_min     -21
_diffrn_reflns_limit_k_max     16
_diffrn_reflns_limit_l_min     -18
_diffrn_reflns_limit_l_max     17
_diffrn_standards_number     0
_diffrn_standards_interval_count     0
_diffrn_standards_interval_time     0
_diffrn_standards_decay_%     ?
_refine_special_details
;
 Refinement of F^2^ against ALL reflections.  The weighted R-factor wR and
 goodness of fit S are based on F^2^, conventional R-factors R are based
 on F, with F set to zero for negative F^2^. The threshold expression of
 F^2^ > 2sigma(F^2^) is used only for calculating R-factors(gt) etc. and is
 not relevant to the choice of reflections for refinement.  R-factors based
 on F^2^ are statistically about twice as large as those based on F, and R-
 factors based on ALL data will be even larger.
;
_reflns_number_total     4095
_reflns_number_gt     1752
_reflns_threshold_expression     I>2\s(I)
_refine_ls_structure_factor_coef     Fsqd
_refine_ls_matrix_type     full
_refine_ls_R_factor_all     0.1303
_refine_ls_R_factor_gt     0.0544
_refine_ls_wR_factor_gt     0.1298
_refine_ls_wR_factor_ref     0.1587
_refine_ls_goodness_of_fit_ref     0.851
_refine_ls_restrained_S_all     0.850
_refine_ls_number_reflns     4095
_refine_ls_number_parameters     340
_refine_ls_number_restraints     12
_refine_ls_hydrogen_treatment     mixed
_refine_ls_weighting_scheme     calc
_refine_ls_weighting_details
           'calc w=1/[\s^2^(Fo^2^)+(0.08P)^2^+0.2094P] where P=(Fo^2^+2Fc^2^)/3'
_atom_sites_solution_hydrogens     geom
_atom_sites_solution_primary     direct
_atom_sites_solution_secondary     difmap
_refine_ls_shift/su_max     0.000
_refine_ls_shift/su_mean     0.000
_refine_diff_density_max     0.603
_refine_diff_density_min     -0.461
_refine_ls_extinction_method     none
_refine_ls_extinction_coef     ?
loop_
    _atom_type_symbol
    _atom_type_description
    _atom_type_scat_dispersion_real
    _atom_type_scat_dispersion_imag
    _atom_type_scat_source
    'C' 'C' 0.0033 0.0016
                         'International Tables Vol C Tables 4.2.6.8 and 6.1.1.4'
    'H' 'H' 0.0000 0.0000
                         'International Tables Vol C Tables 4.2.6.8 and 6.1.1.4'
    'Cu' 'Cu' 0.3201 1.2651
                         'International Tables Vol C Tables 4.2.6.8 and 6.1.1.4'
    'N' 'N' 0.0061 0.0033
                         'International Tables Vol C Tables 4.2.6.8 and 6.1.1.4'
    'O' 'O' 0.0106 0.0060
                         'International Tables Vol C Tables 4.2.6.8 and 6.1.1.4'
_computing_data_collection     'APEX2 (Bruker, 2004)'
_computing_cell_refinement     'APEX2 (Bruker, 2004)'
_computing_data_reduction     'APEX2 (Bruker, 2004)'
_computing_structure_solution     'SHELXS97 (Sheldrick, 2008)'
_computing_structure_refinement     'SHELXL97 (Sheldrick, 2008)'
_computing_molecular_graphics
;
ORTEPIII (Burnett & Johnson, 1996) and ORTEP-3 for Windows (Farrugia,
1997)
;
_computing_publication_material     'SHELXL97 (Sheldrick, 2008)'
loop_
    _atom_site_type_symbol
    _atom_site_label
    _atom_site_fract_x
    _atom_site_fract_y
    _atom_site_fract_z
    _atom_site_U_iso_or_equiv
    _atom_site_adp_type
    _atom_site_calc_flag
    _atom_site_refinement_flags
    _atom_site_occupancy
    _atom_site_disorder_assembly
    _atom_site_disorder_group
    Cu Cu1 0.41065(8) 0.62055(4) 0.65999(6) 0.0480(3) Uani d . 1 . .
    O O4 0.5914(4) 0.6883(2) 0.6952(3) 0.0476(10) Uani d . 1 . .
    O O3 0.2092(4) 0.5560(2) 0.5640(3) 0.0466(10) Uani d . 1 . .
    O O2 0.5541(4) 0.5283(2) 0.7419(3) 0.0511(10) Uani d . 1 . .
    O O1 0.2746(4) 0.7147(2) 0.6342(3) 0.0506(10) Uani d . 1 . .
    N N5 0.3971(5) 0.6065(2) 0.5228(3) 0.0366(11) Uani d . 1 . .
    N N6 0.6029(5) 0.6880(2) 0.6100(4) 0.0407(11) Uani d . 1 . .
    N N4 0.1976(4) 0.5258(2) 0.4770(3) 0.0355(10) Uani d . 1 . .
    N N2 0.4349(5) 0.6242(3) 0.8015(3) 0.0395(11) Uani d . 1 . .
    C C18 0.6318(6) 0.6939(4) 0.4418(5) 0.0567(17) Uani d . 1 . .
    H H18 0.6409 0.6957 0.3841 0.068 Uiso calc R 1 . .
    N N3 0.6122(5) 0.5311(3) 0.8499(4) 0.0471(12) Uani d . 1 . .
    N N1 0.2569(5) 0.7195(3) 0.7140(4) 0.0481(13) Uani d . 1 . .
    C C15 0.2965(5) 0.5512(3) 0.4521(4) 0.0369(13) Uani d . 1 . .
    C C16 0.5016(6) 0.6442(3) 0.5173(4) 0.0366(14) Uani d . 1 . .
    C C14 0.2811(6) 0.5125(3) 0.3655(4) 0.0423(14) Uani d . 1 . .
    H H14 0.3488 0.5246 0.3483 0.051 Uiso calc R 1 . .
    C C6 0.5502(6) 0.5803(3) 0.8852(5) 0.0435(14) Uani d . 1 . .
    C C20 0.7135(6) 0.7326(3) 0.6203(5) 0.0463(15) Uani d . 1 . .
    H H20 0.7788 0.7616 0.6844 0.056 Uiso calc R 1 . .
    C C5 0.3413(6) 0.6719(3) 0.8065(5) 0.0457(15) Uani d . 1 . .
    C C11 0.0881(6) 0.4723(3) 0.4162(5) 0.0448(14) Uani d . 1 . .
    H H11 0.0214 0.4587 0.4338 0.054 Uiso calc R 1 . .
    C C12 0.0727(6) 0.4377(3) 0.3297(5) 0.0499(15) Uani d . 1 . .
    H H12 -0.0039 0.4010 0.2877 0.060 Uiso calc R 1 . .
    C C17 0.5199(6) 0.6495(3) 0.4335(5) 0.0497(16) Uani d . 1 . .
    H H17 0.4528 0.6216 0.3686 0.060 Uiso calc R 1 . .
    C C4 0.3090(7) 0.6789(4) 0.8835(5) 0.0543(17) Uani d . 1 . .
    H H4 0.3579 0.6463 0.9443 0.065 Uiso calc R 1 . .
    C C2 0.1304(7) 0.7794(4) 0.7821(6) 0.065(2) Uani d . 1 . .
    H H2 0.0616 0.8158 0.7745 0.078 Uiso calc R 1 . .
    C C3 0.2077(7) 0.7324(4) 0.8717(6) 0.0638(19) Uani d . 1 . .
    H H3 0.1914 0.7367 0.9257 0.077 Uiso calc R 1 . .
    C C13 0.1727(7) 0.4582(4) 0.3055(5) 0.0541(16) Uani d . 1 . .
    H H13 0.1656 0.4345 0.2473 0.065 Uiso calc R 1 . .
    C C19 0.7303(7) 0.7357(4) 0.5374(5) 0.0594(18) Uani d . 1 . .
    H H19 0.8080 0.7659 0.5455 0.071 Uiso calc R 1 . .
    C C1 0.1547(6) 0.7728(3) 0.7021(5) 0.0592(18) Uani d . 1 . .
    H H1 0.1016 0.8045 0.6401 0.071 Uiso calc R 1 . .
    C C10 0.7378(7) 0.4870(4) 0.9224(6) 0.0613(18) Uani d . 1 . .
    H H10 0.7791 0.4568 0.8951 0.074 Uiso calc R 1 . .
    C C9 0.8059(8) 0.4848(4) 1.0328(6) 0.074(2) Uani d . 1 . .
    H H9 0.8917 0.4537 1.0811 0.089 Uiso calc R 1 . .
    C C8 0.7422(8) 0.5307(4) 1.0702(6) 0.075(2) Uani d . 1 . .
    H H8 0.7840 0.5294 1.1452 0.091 Uiso calc R 1 . .
    C C7 0.6194(7) 0.5779(4) 0.9999(5) 0.0548(16) Uani d . 1 . .
    H H7 0.5807 0.6091 1.0281 0.066 Uiso calc R 1 . .
    O O1W 0.9650(6) 0.6775(3) 0.4134(4) 0.0916(16) Uani d D 1 . .
    O O2W 0.2615(5) 0.4326(3) 0.7051(4) 0.0789(14) Uani d D 1 . .
    O O3W 0.4779(6) 0.8374(3) 0.6629(5) 0.0815(14) Uani d D 1 . .
    O O4W 0.8955(6) 0.8330(4) 0.4159(4) 0.0934(16) Uani d D 1 . .
    H H2WA 0.354(4) 0.415(4) 0.744(6) 0.140 Uiso d D 1 . .
    H H2WB 0.250(7) 0.472(3) 0.669(6) 0.140 Uiso d D 1 . .
    H H3WB 0.384(4) 0.847(4) 0.638(7) 0.140 Uiso d D 1 . .
    H H1WA 1.029(7) 0.684(4) 0.4837(14) 0.140 Uiso d D 1 . .
    H H1WB 0.911(8) 0.637(3) 0.398(6) 0.140 Uiso d D 1 . .
    H H4WB 0.7981(17) 0.832(5) 0.365(4) 0.140 Uiso d D 1 . .
    H H4WA 0.952(6) 0.817(5) 0.398(6) 0.140 Uiso d D 1 . .
    H H3WA 0.499(8) 0.7903(12) 0.676(7) 0.140 Uiso d D 1 . .
loop_
    _atom_site_aniso_label
    _atom_site_aniso_U_11
    _atom_site_aniso_U_22
    _atom_site_aniso_U_33
    _atom_site_aniso_U_12
    _atom_site_aniso_U_13
    _atom_site_aniso_U_23
    Cu1 0.0496(4) 0.0564(5) 0.0427(5) -0.0004(4) 0.0303(4) -0.0027(4)
    O4 0.050(2) 0.056(3) 0.039(2) -0.010(2) 0.0277(19) -0.005(2)
    O3 0.051(2) 0.054(3) 0.043(2) -0.0071(19) 0.034(2) -0.011(2)
    O2 0.061(2) 0.064(3) 0.038(2) 0.012(2) 0.035(2) 0.002(2)
    O1 0.056(2) 0.060(3) 0.040(2) 0.010(2) 0.032(2) 0.002(2)
    N5 0.034(2) 0.042(3) 0.035(3) 0.001(2) 0.022(2) -0.001(2)
    N6 0.039(3) 0.044(3) 0.037(3) -0.001(2) 0.022(2) 0.004(2)
    N4 0.032(2) 0.040(3) 0.037(3) -0.001(2) 0.022(2) -0.002(2)
    N2 0.044(3) 0.047(3) 0.034(3) 0.004(2) 0.027(2) -0.004(2)
    C18 0.046(3) 0.081(5) 0.048(4) 0.004(4) 0.031(3) 0.013(4)
    N3 0.053(3) 0.048(3) 0.044(3) 0.000(3) 0.031(3) 0.002(3)
    N1 0.037(3) 0.062(4) 0.041(3) -0.005(3) 0.022(2) -0.017(3)
    C15 0.032(3) 0.053(4) 0.026(3) 0.011(3) 0.018(3) 0.005(3)
    C16 0.029(3) 0.053(4) 0.026(3) 0.004(3) 0.016(3) 0.003(3)
    C14 0.040(3) 0.056(4) 0.037(3) 0.010(3) 0.026(3) 0.007(3)
    C6 0.052(3) 0.051(4) 0.040(4) -0.005(3) 0.035(3) -0.002(3)
    C20 0.038(3) 0.050(4) 0.044(4) -0.008(3) 0.021(3) 0.001(3)
    C5 0.043(3) 0.057(4) 0.032(3) -0.012(3) 0.020(3) -0.009(3)
    C11 0.041(3) 0.047(4) 0.050(4) -0.001(3) 0.029(3) 0.001(3)
    C12 0.048(3) 0.045(4) 0.049(4) -0.004(3) 0.025(3) -0.010(3)
    C17 0.043(3) 0.067(4) 0.039(4) -0.004(3) 0.024(3) -0.003(3)
    C4 0.054(4) 0.075(5) 0.043(4) -0.010(4) 0.034(3) -0.014(3)
    C2 0.045(4) 0.080(5) 0.074(5) -0.006(4) 0.037(4) -0.037(4)
    C3 0.054(4) 0.094(6) 0.057(5) -0.016(4) 0.041(4) -0.025(4)
    C13 0.056(4) 0.058(4) 0.046(4) 0.009(4) 0.030(3) 0.000(3)
    C19 0.044(4) 0.070(5) 0.061(5) -0.010(3) 0.030(4) 0.006(4)
    C1 0.039(3) 0.056(4) 0.064(5) 0.001(3) 0.021(3) -0.015(3)
    C10 0.054(4) 0.061(5) 0.065(5) 0.009(4) 0.033(4) 0.009(4)
    C9 0.072(4) 0.091(6) 0.040(4) 0.011(4) 0.023(4) 0.010(4)
    C8 0.082(5) 0.081(6) 0.044(4) -0.006(5) 0.028(4) 0.009(4)
    C7 0.064(4) 0.063(4) 0.041(4) -0.003(4) 0.034(3) 0.001(3)
    O1W 0.067(3) 0.069(4) 0.098(4) -0.002(3) 0.029(3) 0.017(3)
    O2W 0.087(3) 0.069(4) 0.082(4) -0.004(3) 0.052(3) 0.009(3)
    O3W 0.108(4) 0.066(3) 0.083(4) -0.003(3) 0.064(4) -0.002(3)
    O4W 0.102(4) 0.097(4) 0.073(4) 0.001(4) 0.048(3) 0.003(3)
_geom_special_details
;
 All esds (except the esd in the dihedral angle between two l.s. planes)
 are estimated using the full covariance matrix.  The cell esds are taken
 into account individually in the estimation of esds in distances, angles
 and torsion angles; correlations between esds in cell parameters are only
 used when they are defined by crystal symmetry.  An approximate (isotropic)
 treatment of cell esds is used for estimating esds involving l.s. planes.
;
loop_
    _geom_bond_atom_site_label_1
    _geom_bond_atom_site_label_2
    _geom_bond_site_symmetry_2
    _geom_bond_distance
    _geom_bond_publ_flag
    Cu1 N2 . 1.985(4) ?
    Cu1 N5 . 1.996(4) ?
    Cu1 O4 . 2.051(3) ?
    Cu1 O2 . 2.056(4) ?
    Cu1 O3 . 2.064(3) ?
    Cu1 O1 . 2.083(4) ?
    O4 N6 . 1.359(5) ?
    O3 N4 . 1.348(5) ?
    O2 N3 . 1.347(5) ?
    O1 N1 . 1.327(5) ?
    N5 C16 . 1.345(6) ?
    N5 C15 . 1.363(6) ?
    N6 C20 . 1.350(6) ?
    N6 C16 . 1.374(6) ?
    N4 C11 . 1.342(6) ?
    N4 C15 . 1.393(6) ?
    N2 C5 . 1.343(6) ?
    N2 C6 . 1.353(7) ?
    C18 C17 . 1.371(7) ?
    C18 C19 . 1.376(8) ?
    C18 H18 . 0.9300 ?
    N3 C10 . 1.352(7) ?
    N3 C6 . 1.377(7) ?
    N1 C1 . 1.368(7) ?
    N1 C5 . 1.393(7) ?
    C15 C14 . 1.390(7) ?
    C16 C17 . 1.391(7) ?
    C14 C13 . 1.345(7) ?
    C14 H14 . 0.9300 ?
    C6 C7 . 1.410(7) ?
    C20 C19 . 1.366(7) ?
    C20 H20 . 0.9300 ?
    C5 C4 . 1.400(7) ?
    C11 C12 . 1.355(7) ?
    C11 H11 . 0.9300 ?
    C12 C13 . 1.371(7) ?
    C12 H12 . 0.9300 ?
    C17 H17 . 0.9300 ?
    C4 C3 . 1.364(8) ?
    C4 H4 . 0.9300 ?
    C2 C3 . 1.357(9) ?
    C2 C1 . 1.382(8) ?
    C2 H2 . 0.9300 ?
    C3 H3 . 0.9300 ?
    C13 H13 . 0.9300 ?
    C19 H19 . 0.9300 ?
    C1 H1 . 0.9300 ?
    C10 C9 . 1.354(8) ?
    C10 H10 . 0.9300 ?
    C9 C8 . 1.378(9) ?
    C9 H9 . 0.9300 ?
    C8 C7 . 1.363(8) ?
    C8 H8 . 0.9300 ?
    C7 H7 . 0.9300 ?
    O1W H1WA . 0.852(10) ?
    O1W H1WB . 0.86(7) ?
    O2W H2WA . 0.85(7) ?
    O2W H2WB . 0.84(6) ?
    O3W H3WB . 0.85(8) ?
    O3W H3WA . 0.85(3) ?
    O4W H4WB . 0.85(8) ?
    O4W H4WA . 0.85(8) ?
loop_
    _geom_contact_atom_site_label_1
    _geom_contact_atom_site_label_2
    _geom_contact_distance
    _geom_contact_site_symmetry_1
    _geom_contact_site_symmetry_2
    _geom_contact_publ_flag
    Cg1 Cg3 3.732(2) . 4_554 y
    Cg2 Cg3 3.6500(10)
                     . 3_666 y
loop_
    _geom_angle_atom_site_label_1
    _geom_angle_atom_site_label_2
    _geom_angle_atom_site_label_3
    _geom_angle_site_symmetry_1
    _geom_angle_site_symmetry_3
    _geom_angle
    _geom_angle_publ_flag
    N2 Cu1 N5 . . 174.15(18) ?
    N2 Cu1 O4 . . 102.22(16) ?
    N5 Cu1 O4 . . 78.90(16) ?
    N2 Cu1 O2 . . 79.40(16) ?
    N5 Cu1 O2 . . 94.82(15) ?
    O4 Cu1 O2 . . 93.35(15) ?
    N2 Cu1 O3 . . 100.02(15) ?
    N5 Cu1 O3 . . 79.34(15) ?
    O4 Cu1 O3 . . 157.50(14) ?
    O2 Cu1 O3 . . 94.08(15) ?
    N2 Cu1 O1 . . 78.36(17) ?
    N5 Cu1 O1 . . 107.41(15) ?
    O4 Cu1 O1 . . 91.64(15) ?
    O2 Cu1 O1 . . 157.76(15) ?
    O3 Cu1 O1 . . 89.47(14) ?
    N6 O4 Cu1 . . 111.2(3) ?
    N4 O3 Cu1 . . 110.0(3) ?
    N3 O2 Cu1 . . 109.1(3) ?
    N1 O1 Cu1 . . 110.3(3) ?
    C16 N5 C15 . . 126.8(4) ?
    C16 N5 Cu1 . . 117.3(3) ?
    C15 N5 Cu1 . . 115.2(3) ?
    C20 N6 O4 . . 117.4(4) ?
    C20 N6 C16 . . 122.8(5) ?
    O4 N6 C16 . . 119.8(4) ?
    C11 N4 O3 . . 118.1(4) ?
    C11 N4 C15 . . 122.3(5) ?
    O3 N4 C15 . . 119.7(4) ?
    C5 N2 C6 . . 126.6(5) ?
    C5 N2 Cu1 . . 117.5(4) ?
    C6 N2 Cu1 . . 115.8(3) ?
    C17 C18 C19 . . 118.4(6) ?
    C17 C18 H18 . . 120.8 ?
    C19 C18 H18 . . 120.8 ?
    O2 N3 C10 . . 117.5(5) ?
    O2 N3 C6 . . 120.7(5) ?
    C10 N3 C6 . . 121.7(5) ?
    O1 N1 C1 . . 117.6(5) ?
    O1 N1 C5 . . 120.5(4) ?
    C1 N1 C5 . . 121.9(5) ?
    N5 C15 C14 . . 132.4(5) ?
    N5 C15 N4 . . 112.9(4) ?
    C14 C15 N4 . . 114.5(5) ?
    N5 C16 N6 . . 112.9(4) ?
    N5 C16 C17 . . 131.8(5) ?
    N6 C16 C17 . . 115.3(5) ?
    C13 C14 C15 . . 123.1(5) ?
    C13 C14 H14 . . 118.5 ?
    C15 C14 H14 . . 118.5 ?
    N2 C6 N3 . . 112.4(5) ?
    N2 C6 C7 . . 131.8(5) ?
    N3 C6 C7 . . 115.7(5) ?
    N6 C20 C19 . . 120.6(5) ?
    N6 C20 H20 . . 119.7 ?
    C19 C20 H20 . . 119.7 ?
    N2 C5 N1 . . 112.0(5) ?
    N2 C5 C4 . . 131.9(6) ?
    N1 C5 C4 . . 116.1(5) ?
    N4 C11 C12 . . 121.4(5) ?
    N4 C11 H11 . . 119.3 ?
    C12 C11 H11 . . 119.3 ?
    C11 C12 C13 . . 118.4(5) ?
    C11 C12 H12 . . 120.8 ?
    C13 C12 H12 . . 120.8 ?
    C18 C17 C16 . . 123.3(5) ?
    C18 C17 H17 . . 118.4 ?
    C16 C17 H17 . . 118.4 ?
    C3 C4 C5 . . 121.9(6) ?
    C3 C4 H4 . . 119.1 ?
    C5 C4 H4 . . 119.1 ?
    C3 C2 C1 . . 119.5(6) ?
    C3 C2 H2 . . 120.2 ?
    C1 C2 H2 . . 120.2 ?
    C2 C3 C4 . . 120.6(6) ?
    C2 C3 H3 . . 119.7 ?
    C4 C3 H3 . . 119.7 ?
    C14 C13 C12 . . 120.1(6) ?
    C14 C13 H13 . . 119.9 ?
    C12 C13 H13 . . 119.9 ?
    C20 C19 C18 . . 119.6(6) ?
    C20 C19 H19 . . 120.2 ?
    C18 C19 H19 . . 120.2 ?
    N1 C1 C2 . . 120.0(6) ?
    N1 C1 H1 . . 120.0 ?
    C2 C1 H1 . . 120.0 ?
    N3 C10 C9 . . 122.9(6) ?
    N3 C10 H10 . . 118.6 ?
    C9 C10 H10 . . 118.6 ?
    C10 C9 C8 . . 117.0(7) ?
    C10 C9 H9 . . 121.5 ?
    C8 C9 H9 . . 121.5 ?
    C7 C8 C9 . . 121.5(6) ?
    C7 C8 H8 . . 119.2 ?
    C9 C8 H8 . . 119.2 ?
    C8 C7 C6 . . 121.1(6) ?
    C8 C7 H7 . . 119.5 ?
    C6 C7 H7 . . 119.5 ?
    H1WA O1W H1WB . . 111(7) ?
    H2WA O2W H2WB . . 114(8) ?
    H3WB O3W H3WA . . 112(8) ?
    H4WB O4W H4WA . . 115(3) ?
loop_
    _geom_hbond_atom_site_label_D
    _geom_hbond_atom_site_label_H
    _geom_hbond_atom_site_label_A
    _geom_hbond_site_symmetry_A
    _geom_hbond_distance_DH
    _geom_hbond_distance_HA
    _geom_hbond_distance_DA
    _geom_hbond_angle_DHA
    O2W H2WA O3W 2_646 0.85(7) 2.01(7) 2.800(7) 156(6)
    O3W H3WA O4 . 0.85(3) 1.99(5) 2.808(6) 163(7)
    O2W H2WB O3 . 0.84(6) 2.01(6) 2.848(6) 172(8)
    O1W H1WA O1 1_655 0.852(10) 2.27(4) 3.025(6) 148(7)
    O1W H1WB O2W 3_666 0.86(7) 1.96(8) 2.755(7) 153(6)
    O4W H4WB O4 4_575 0.84(3) 2.17(3) 2.951(6) 154(6)
data_global
_journal_date_recd_electronic     2009-03-05
_journal_date_accepted     2009-03-14
_journal_name_full     'Acta Crystallographica, Section E'
_journal_year     2009
_journal_volume     65
_journal_issue      4
_journal_page_first     m420
_journal_page_last     m420
_journal_paper_category     QM
_journal_coeditor_code     CV2529
_publ_contact_author_name     'Liang-Gui Wang'
_publ_contact_author_address
;
College of Chemistry and Life Science,
Lishui University,
323000 Lishui, Zhejiang
P. R. China
;
_publ_contact_author_email     'zjlswgl@126.com'
_publ_contact_author_fax     '86 571-88303458'
_publ_contact_author_phone     '86 571-88303458'
_publ_section_title
;
Bis[bis(1-oxo-2-pyridyl)aminato]copper(II) tetrahydrate
;
loop_
    _publ_author_name
    _publ_author_address
    'Liang-Gui Wang'
;
College of Chemistry and Life Science,
Lishui University,
323000 Lishui, Zhejiang
People's Republic of China
;
