# Supplementary material for: Bis[bis­(1-oxo-2-pyrid­yl)­aminato]­copper(II) tetra­hydrate
Source: Acta Crystallogr Sect E Struct Rep Online. 2009 Mar 19;65(Pt 4):m420. doi: 10.1107/S1600536809009453 (PMC2968780; doi:10.1107/S1600536809009453)
Supplement: Supplementary file 2 [file e-65-0m420-Isup2.hkl]

# 
# h,k,l, Fc-squared, Fo-squared, sigma(Fo-squared) and status flag 
# 
data_I
_shelx_title ' dd in P21/c' 
_shelx_refln_list_code          4 
_shelx_F_calc_maximum      243.86 
_exptl_crystal_F_000      1116.00 
_reflns_d_resolution_high  0.8316 
 
loop_ 
 _symmetry_equiv_pos_as_xyz 
 'x, y, z' 
 '-x, y+1/2, -z+1/2' 
 '-x, -y, -z' 
 'x, -y-1/2, z-1/2' 
 
_cell_length_a    10.6970 
_cell_length_b    17.6070 
_cell_length_c    15.0520 
_cell_angle_alpha  90.000 
_cell_angle_beta  127.136 
_cell_angle_gamma  90.000 
 
_shelx_F_squared_multiplier     1.000 
 
loop_ 
 _refln_index_h 
 _refln_index_k 
 _refln_index_l 
 _refln_F_squared_calc 
 _refln_F_squared_meas 
 _refln_F_squared_sigma 
 _refln_observed_status 
   1   0   0    57781.03    55479.79    928.87 o 
   2   0   0     2912.51     3085.95     69.78 o 
   3   0   0      180.74      225.31     21.84 o 
   4   0   0      100.99      102.69     25.84 o 
   5   0   0     4107.05     4094.96     87.49 o 
   6   0   0     6686.90     6954.47    134.48 o 
   7   0   0     1254.27     1198.29     84.87 o 
   8   0   0        4.83      -11.38     65.67 o 
   9   0   0      758.95      826.23    125.39 o 
  10   0   0      433.81      631.83    143.56 o 
   1   1   0     5120.02     5133.08     67.08 o 
   2   1   0      729.23      659.48     15.86 o 
   3   1   0      343.08      498.30     38.22 o 
   4   1   0     2900.11     2906.00     46.25 o 
   5   1   0        9.29       18.70     21.62 o 
   6   1   0       93.03       96.42     26.70 o 
   7   1   0       36.48       10.89     37.33 o 
   8   1   0      127.22      103.57     50.65 o 
   9   1   0      135.70      183.55     65.89 o 
  10   1   0      179.40      134.48    129.93 o 
   0   2   0      106.13       47.67     26.62 o 
   1   2   0       15.36      -15.48     10.32 o 
   2   2   0      669.79      708.89     19.43 o 
   3   2   0      963.91     1067.69     26.76 o 
   4   2   0       88.14       83.03     17.67 o 
   5   2   0      832.49      775.49     30.11 o 
   6   2   0      183.68      167.32     30.53 o 
   7   2   0      172.85      156.86     37.89 o 
   8   2   0      355.86      270.57     54.85 o 
   9   2   0       23.10        9.21     62.48 o 
  10   2   0       40.45       60.59    117.64 o 
   1   3   0       16.37       20.91      9.50 o 
   2   3   0    15601.40    15542.72    178.27 o 
   3   3   0     2628.76     2621.42     54.67 o 
   4   3   0     2104.77     2039.63     52.88 o 
   5   3   0       79.27       54.99     22.35 o 
   6   3   0      527.70      581.92     40.36 o 
   7   3   0      259.57      308.41     55.58 o 
   8   3   0      612.21      645.35     62.44 o 
   9   3   0      649.48      776.54    106.31 o 
  10   3   0       76.65      153.45    123.85 o 
   0   4   0      974.27     1074.61     58.32 o 
   1   4   0    29393.92    30205.58    336.22 o 
   2   4   0    52467.17    55695.33    691.13 o 
   3   4   0      250.60      226.59     32.35 o 
   4   4   0     5266.27     5362.37     77.93 o 
   5   4   0     2410.01     2362.26     51.83 o 
   6   4   0      559.51      541.11     66.62 o 
   7   4   0       46.31       53.59     41.21 o 
   8   4   0        5.81        7.82     53.99 o 
   9   4   0        3.27       16.44     79.50 o 
  10   4   0      105.01       48.15    102.11 o 
   1   5   0      733.31      739.57     34.81 o 
   2   5   0    17029.20    16879.09    223.35 o 
   3   5   0     7533.81     7887.74    120.08 o 
   4   5   0      309.46      228.41     51.36 o 
   5   5   0      567.18      685.93     42.06 o 
   6   5   0       80.63       39.11     35.00 o 
   7   5   0      275.31      174.30     51.22 o 
   8   5   0      144.92      129.47     56.92 o 
   9   5   0       89.33        8.89     79.79 o 
   1   6   0      357.51      470.52     23.53 o 
   2   6   0     3888.43     4321.76     74.12 o 
   3   6   0        1.18       14.09     21.49 o 
   4   6   0       12.92       17.10     24.87 o 
   5   6   0      237.50      185.00     43.00 o 
   6   6   0      315.41      320.11     57.31 o 
   7   6   0      306.21      200.08     81.55 o 
   8   6   0       15.48       12.60     63.97 o 
   9   6   0        0.71       10.12     85.47 o 
   1   7   0     2850.77     2866.02     69.76 o 
   2   7   0     3979.80     3662.25     59.11 o 
   3   7   0    26136.58    27744.78    363.21 o 
   4   7   0     4625.88     4860.46    129.17 o 
   5   7   0      384.80      406.00     48.88 o 
   6   7   0      600.78      667.86    102.41 o 
   7   7   0     1263.06     1269.45     76.53 o 
   8   7   0      660.54      597.61    133.95 o 
   9   7   0       69.32       55.32     89.27 o 
   0   8   0       20.31       -4.01     32.54 o 
   1   8   0     4550.59     4441.58     78.95 o 
   2   8   0      326.70      345.59     28.06 o 
   3   8   0      928.90      957.29     40.21 o 
   4   8   0       53.34       19.43     37.08 o 
   5   8   0      734.91      755.26    112.73 o 
   6   8   0      703.97      795.66     67.03 o 
   7   8   0      613.68      662.91     74.66 o 
   8   8   0        1.49       -4.94     73.48 o 
   9   8   0       34.19        5.45     98.16 o 
   1   9   0     1488.39     1652.01     71.91 o 
   2   9   0     1897.79     2006.03     51.88 o 
   3   9   0     1674.31     1718.36     74.98 o 
   4   9   0     1634.48     1480.47     66.91 o 
   5   9   0       28.69       43.06     47.70 o 
   6   9   0      469.56      490.02     72.37 o 
   7   9   0       74.64       47.52     68.67 o 
   8   9   0      155.49      145.22     82.47 o 
   9   9   0       74.39       76.49    101.37 o 
   0  10   0       39.71       53.50     44.02 o 
   1  10   0      725.21      801.30     40.72 o 
   2  10   0       63.67       71.29     36.24 o 
   3  10   0     1067.53      987.10     88.56 o 
   4  10   0      823.09      736.90     58.93 o 
   5  10   0      797.24      837.45     68.38 o 
   6  10   0      619.75      522.82     72.22 o 
   7  10   0      237.24      122.02     72.07 o 
   8  10   0       25.13       37.19     84.85 o 
   9  10   0        3.08       -5.35     96.56 o 
   1  11   0     2755.27     3022.28     80.85 o 
   2  11   0      578.09      640.78     42.33 o 
   3  11   0      314.73      350.45     53.59 o 
   4  11   0      286.73      259.14     55.26 o 
   5  11   0      629.38      457.66     62.07 o 
   6  11   0       21.98        9.03     65.83 o 
   7  11   0      239.01      257.83     77.14 o 
   8  11   0      404.01      401.44     97.97 o 
   0  12   0     2532.71     2820.17    104.27 o 
   1  12   0     1264.97     1285.22     77.72 o 
   2  12   0        9.14        2.92     48.00 o 
   3  12   0       19.01       31.90     52.66 o 
   4  12   0      470.91      337.00     81.11 o 
   5  12   0     1101.21     1206.50     81.30 o 
   6  12   0      856.45      947.42     84.00 o 
   7  12   0      267.10      344.70     84.62 o 
   8  12   0       18.03      -43.18     89.81 o 
   1  13   0      314.94      293.76     54.52 o 
   2  13   0      155.89      120.91     56.90 o 
   3  13   0      508.57      453.78     83.82 o 
   4  13   0      127.24      136.88    165.81 o 
   5  13   0      179.04      100.50     91.62 o 
   6  13   0       21.79      -44.49     74.03 o 
   7  13   0       95.06       46.88     82.92 o 
   8  13   0       59.81       -6.92     95.81 o 
   0  14   0      775.66      938.69    201.65 o 
   1  14   0      188.68      192.98     61.03 o 
   2  14   0      217.39      181.23     62.69 o 
   3  14   0      205.86      122.00     83.35 o 
   4  14   0      709.65      593.70    138.38 o 
   5  14   0      653.19      619.07    152.21 o 
   6  14   0       55.97       42.29    115.06 o 
   7  14   0       14.86       -6.15     87.86 o 
   1  15   0        5.38      -29.23     65.92 o 
   2  15   0     1027.30     1141.55     82.61 o 
   3  15   0      898.63      963.55    101.36 o 
   4  15   0      316.52      254.02     97.94 o 
   5  15   0       43.58       38.21    104.23 o 
   6  15   0        3.54        5.64    122.54 o 
   7  15   0        2.00       20.59    140.51 o 
   0  16   0      212.32      275.97    146.90 o 
   1  16   0      324.11      260.54     76.82 o 
   2  16   0      109.78      229.79     78.44 o 
   3  16   0      225.14      147.43    100.88 o 
   4  16   0      217.09      300.49    103.48 o 
   5  16   0      340.00      372.44    162.33 o 
   6  16   0      212.97      229.63    138.30 o 
   1  17   0       67.91       33.77     79.39 o 
   2  17   0       61.34       12.48     98.98 o 
   3  17   0       26.48       13.31    102.88 o 
   4  17   0        5.67        1.45    112.61 o 
   5  17   0        0.53       33.53    127.62 o 
   6  17   0        1.61       61.85    139.82 o 
   0  18   0       84.87      108.82    154.25 o 
   1  18   0       14.22       95.31    116.39 o 
   2  18   0       61.85       42.79    111.61 o 
   3  18   0       15.12       20.57    116.34 o 
   4  18   0        0.40      -38.48    126.18 o 
   5  18   0        1.00       -7.57    127.55 o 
   1  19   0      425.32      227.66    160.26 o 
   2  19   0      365.46      426.92    124.35 o 
   3  19   0      165.84      134.92    122.24 o 
   4  19   0      245.77      151.42    136.82 o 
   0  20   0      582.12      680.13    223.46 o 
   1  20   0       55.55      131.60    210.23 o 
   2  20   0        2.79      -48.77    216.58 o 
   3  20   0        2.83       28.86    134.31 o 
   1  21   0       21.46       50.24    222.92 o 
 -10   1   1      997.66     1086.04    154.12 o 
  -9   1   1      300.24      371.06     62.81 o 
  -8   1   1       14.99       -6.97     40.50 o 
  -7   1   1      290.14      244.22     41.41 o 
  -6   1   1        8.73       13.59     23.51 o 
  -5   1   1     1155.88     1169.53     31.00 o 
  -4   1   1      269.53      199.70     16.74 o 
  -3   1   1      660.86      856.77     28.62 o 
  -2   1   1     1884.76     2065.36     52.37 o 
  -1   1   1        3.53       -9.30      6.20 o 
   0   1   1    11718.87    12112.64    178.73 o 
   1   1   1      234.60      234.70     15.47 o 
   2   1   1     5363.60     5179.40     68.53 o 
   3   1   1      224.41      404.77     59.76 o 
   4   1   1      270.61      266.67     21.53 o 
   5   1   1       90.08       40.43     24.24 o 
   6   1   1      631.58      724.15     42.39 o 
   7   1   1      176.02      195.89     43.00 o 
   8   1   1      235.62      373.89     76.21 o 
   9   1   1       20.21       46.03    103.21 o 
 -10   2   1       22.72       47.46     81.74 o 
  -9   2   1      197.39      188.98     62.16 o 
  -8   2   1     1175.72     1195.49    133.61 o 
  -7   2   1     3030.49     3173.71     67.29 o 
  -6   2   1     5027.84     4867.73     78.28 o 
  -5   2   1     4830.83     5027.72     68.50 o 
  -4   2   1      694.76      734.84     35.24 o 
  -3   2   1       96.67       47.42     12.27 o 
  -2   2   1     7243.62     6887.07     91.10 o 
  -1   2   1    26329.71    28023.14    396.04 o 
   0   2   1    33274.36    32451.05    469.17 o 
   1   2   1     3890.81     3896.04     96.08 o 
   2   2   1        6.31       -5.84     10.08 o 
   3   2   1     2059.34     1965.00     45.62 o 
   4   2   1    10941.92    11860.45    152.89 o 
   5   2   1     3762.76     3963.87     77.95 o 
   6   2   1     1776.86     1845.24     88.75 o 
   7   2   1        1.05      -13.45     41.36 o 
   8   2   1        2.66       26.29     56.32 o 
   9   2   1      204.14      183.13     89.76 o 
 -10   3   1        4.25       27.47     70.05 o 
  -9   3   1      751.53      680.77     67.23 o 
  -8   3   1     1121.32     1190.34    137.20 o 
  -7   3   1      106.09       73.61     36.84 o 
  -6   3   1      528.06      504.49     46.44 o 
  -5   3   1     5043.01     5151.93     74.44 o 
  -4   3   1       23.21        8.42     16.46 o 
  -3   3   1     4098.26     3780.07     52.59 o 
  -2   3   1     2017.36     1999.10     40.02 o 
  -1   3   1      139.20      220.02     15.86 o 
   0   3   1     5756.58     5240.03     85.96 o 
   1   3   1    31640.05    32101.30    402.22 o 
   2   3   1    16450.48    16549.67    191.73 o 
   3   3   1       15.97        1.63     15.09 o 
   4   3   1       38.77       35.95     20.08 o 
   5   3   1      122.07       78.68     24.80 o 
   6   3   1      356.11      210.59     67.11 o 
   7   3   1       56.49       42.09     43.71 o 
   8   3   1      118.89       21.19     70.32 o 
   9   3   1       69.78       18.86     84.15 o 
 -10   4   1       10.51       11.55     94.30 o 
  -9   4   1       37.96      -10.38     58.83 o 
  -8   4   1      226.84      175.15     51.80 o 
  -7   4   1      258.09      201.77     40.56 o 
  -6   4   1       45.27        9.96     27.35 o 
  -5   4   1      224.04      248.12     25.09 o 
  -4   4   1       46.72       29.99     17.40 o 
  -3   4   1     9101.20     9584.95    115.79 o 
  -2   4   1    59466.17    65562.00    809.77 o 
  -1   4   1     4942.40     5622.52     70.91 o 
   0   4   1       17.36        6.43     11.74 o 
   1   4   1    15735.77    17547.80    227.98 o 
   2   4   1       15.43       15.64     16.04 o 
   3   4   1     1429.82     1707.43     38.35 o 
   4   4   1     2183.97     2417.60    109.46 o 
   5   4   1      166.56      114.63     26.15 o 
   6   4   1      949.23      879.76     53.58 o 
   7   4   1        9.93        8.15     45.54 o 
   8   4   1        0.37       33.68     71.28 o 
   9   4   1        0.02       28.75     90.94 o 
 -10   5   1      122.89      174.63     99.94 o 
  -9   5   1      257.10      277.19     67.78 o 
  -8   5   1      692.23      660.36     55.80 o 
  -7   5   1      519.61      564.78     86.78 o 
  -6   5   1      174.67      149.28     42.96 o 
  -5   5   1      881.26      766.83     54.96 o 
  -4   5   1     8462.87     8973.48    149.06 o 
  -3   5   1     7623.13     7500.11    123.30 o 
  -2   5   1     5025.51     5250.30     69.66 o 
  -1   5   1     2432.15     2702.97     46.23 o 
   0   5   1       66.66       32.08     14.53 o 
   1   5   1     6497.95     6670.97    115.79 o 
   2   5   1     3885.41     3474.86     67.38 o 
   3   5   1    14103.02    15170.84    208.56 o 
   4   5   1     2310.51     2309.14     50.70 o 
   5   5   1       17.23       41.02     28.89 o 
   6   5   1       28.01       18.05     37.57 o 
   7   5   1      572.45      752.95    161.07 o 
   8   5   1      593.22      513.80     88.29 o 
   9   5   1      175.14      222.00     96.80 o 
 -10   6   1        2.58       23.06     91.89 o 
  -9   6   1       68.47       34.86     77.81 o 
  -8   6   1      337.24      266.64     53.00 o 
  -7   6   1     2099.08     2335.07     71.82 o 
  -6   6   1      965.97     1252.30     65.92 o 
  -5   6   1      843.67      784.28     49.03 o 
  -4   6   1      457.66      544.55     31.19 o 
  -3   6   1     6760.70     6595.46    102.31 o 
  -2   6   1     5277.02     5230.05     81.47 o 
  -1   6   1     2317.65     2131.25     44.37 o 
   0   6   1      107.44       24.58     17.98 o 
   1   6   1      197.02      160.86     27.16 o 
   2   6   1       90.54      102.38     22.37 o 
   3   6   1     6006.44     6547.73    124.27 o 
   4   6   1     2031.94     1792.08     56.90 o 
   5   6   1      716.02      822.36     38.56 o 
   6   6   1        5.53       30.24     40.24 o 
   7   6   1        1.93       26.22     62.46 o 
   8   6   1      160.73       81.18     75.97 o 
   9   6   1       36.51       60.61     92.53 o 
 -10   7   1      159.89      102.43     99.56 o 
  -9   7   1      127.25       28.69     79.97 o 
  -8   7   1      151.95      126.96     53.54 o 
  -7   7   1       11.74       -7.12     40.99 o 
  -6   7   1       80.50       49.23     44.85 o 
  -5   7   1       13.58       16.32     38.03 o 
  -4   7   1     2611.01     2553.80     57.65 o 
  -3   7   1     4967.07     5302.79    131.67 o 
  -2   7   1     2703.95     3075.07     52.23 o 
  -1   7   1     2163.93     2209.96     48.57 o 
   0   7   1      452.03      413.19    142.72 o 
   1   7   1      729.69      651.93     39.92 o 
   2   7   1     5880.87     5933.74     98.57 o 
   3   7   1    10732.48    10820.45    160.50 o 
   4   7   1      365.29      354.70     52.31 o 
   5   7   1      470.69      421.40     53.96 o 
   6   7   1       23.88       11.17     55.02 o 
   7   7   1       27.10        2.87     62.79 o 
   8   7   1       72.02       68.97     76.16 o 
   9   7   1       50.85       27.41     93.84 o 
  -9   8   1       82.09       69.44     90.42 o 
  -8   8   1        4.71       -5.83     69.18 o 
  -7   8   1       66.83       55.14     57.34 o 
  -6   8   1      223.02      216.25     52.34 o 
  -5   8   1      175.47      164.74     45.81 o 
  -4   8   1     3149.74     3473.22    106.15 o 
  -3   8   1      652.35      678.01     30.28 o 
  -2   8   1      116.22      118.08     22.58 o 
  -1   8   1      455.30      453.96     29.62 o 
   0   8   1      149.73       97.30     64.87 o 
   1   8   1     1093.47     1322.92     41.19 o 
   2   8   1     1449.57     1391.82     76.17 o 
   3   8   1     2557.74     2689.35    136.62 o 
   4   8   1     1391.49     1457.44     68.27 o 
   5   8   1        9.21       21.48     46.95 o 
   6   8   1      325.83      327.95     61.55 o 
   7   8   1       37.04       23.20     70.01 o 
   8   8   1        0.40       12.93     77.74 o 
   9   8   1        3.23       29.11    108.34 o 
  -9   9   1      447.75      445.24     88.25 o 
  -8   9   1      330.47      251.28     72.23 o 
  -7   9   1        0.38       -0.36     57.52 o 
  -6   9   1      192.55      145.94     64.74 o 
  -5   9   1      704.99      764.27    111.66 o 
  -4   9   1     5060.70     5594.99    155.03 o 
  -3   9   1     6919.00     7499.45    160.45 o 
  -2   9   1     1587.80     1621.78     65.30 o 
  -1   9   1      485.41      460.44     34.50 o 
   0   9   1      877.08      670.71    299.75 o 
   1   9   1     4851.21     5255.68    180.07 o 
   2   9   1     2662.02     2844.59     91.61 o 
   3   9   1     1105.40     1010.64     46.64 o 
   4   9   1      155.73      116.41     44.87 o 
   5   9   1      390.85      500.02     91.45 o 
   6   9   1      771.28      778.18    129.44 o 
   7   9   1      892.82      870.97     86.01 o 
   8   9   1       42.39       76.84     84.28 o 
  -9  10   1        4.94      -28.39     85.88 o 
  -8  10   1      322.68      420.98    122.67 o 
  -7  10   1      536.94      464.91     74.71 o 
  -6  10   1     2423.46     2341.68     94.36 o 
  -5  10   1      592.37      670.10     80.68 o 
  -4  10   1      428.13      367.17     48.55 o 
  -3  10   1      389.58      330.72     37.70 o 
  -2  10   1     4952.64     5572.26    183.55 o 
  -1  10   1     6825.34     6944.96    148.88 o 
   0  10   1     4436.04     4696.80    286.12 o 
   1  10   1     1124.70     1101.19     59.32 o 
   2  10   1      447.59      412.15     37.86 o 
   3  10   1      624.06      544.77     94.60 o 
   4  10   1       12.98       -3.82     46.98 o 
   5  10   1      848.40      781.07     68.54 o 
   6  10   1      317.53      253.85     71.66 o 
   7  10   1       24.41       31.39     76.99 o 
   8  10   1       87.34       78.06     90.68 o 
  -9  11   1       40.76       16.57     92.98 o 
  -8  11   1        0.55       -8.47     80.05 o 
  -7  11   1      181.48      174.39     71.23 o 
  -6  11   1       10.52       -9.20     58.47 o 
  -5  11   1       57.97       47.78     53.18 o 
  -4  11   1       79.93      102.58     48.54 o 
  -3  11   1        4.21        8.24     45.42 o 
  -2  11   1     2390.34     2636.54     93.68 o 
  -1  11   1        7.29        8.56     33.76 o 
   0  11   1     1534.39     1676.47    187.40 o 
   1  11   1      617.14      578.40     42.57 o 
   2  11   1      275.46      241.32     59.14 o 
   3  11   1      377.58      342.87     81.68 o 
   4  11   1     1324.66     1079.32    225.06 o 
   5  11   1     1489.46     1503.10    182.79 o 
   6  11   1       10.52       43.04     67.56 o 
   7  11   1      273.72      418.11     87.31 o 
   8  11   1       28.50       77.40     90.52 o 
  -8  12   1       13.72       40.26     85.36 o 
  -7  12   1      138.98      105.06     73.58 o 
  -6  12   1        4.34        8.81     64.48 o 
  -5  12   1      113.95      114.42     59.23 o 
  -4  12   1      224.85      102.55     68.91 o 
  -3  12   1       46.79      -11.89     48.53 o 
  -2  12   1      866.95      752.21     60.80 o 
  -1  12   1     1324.22     1225.75    193.80 o 
   0  12   1      770.27      672.54    112.17 o 
   1  12   1      942.32      898.78     71.49 o 
   2  12   1      279.97      249.53     54.30 o 
   3  12   1       32.34       13.97     70.15 o 
   4  12   1     1114.51     1092.97    139.99 o 
   5  12   1      320.91      188.25     93.09 o 
   6  12   1       23.39        2.48     73.42 o 
   7  12   1       35.29       16.62     84.67 o 
   8  12   1        6.93       12.00     99.63 o 
  -8  13   1       26.29        0.09     88.38 o 
  -7  13   1        5.26       19.21     79.47 o 
  -6  13   1      413.78      253.60     78.04 o 
  -5  13   1     1489.65     1640.13     89.43 o 
  -4  13   1     1528.42     1673.86    109.97 o 
  -3  13   1      591.17      757.96     98.77 o 
  -2  13   1        3.43       29.60     52.90 o 
  -1  13   1       57.38       43.10     43.06 o 
   0  13   1     1427.47     1514.92     88.11 o 
   1  13   1      634.63      670.23     51.03 o 
   2  13   1      761.97     1036.74    133.38 o 
   3  13   1      387.02      459.46    212.27 o 
   4  13   1      274.56      153.59    175.99 o 
   5  13   1      534.25      371.82    110.69 o 
   6  13   1       20.73      -27.15    115.80 o 
   7  13   1       18.16       75.85     95.13 o 
  -8  14   1       58.02       10.40     93.90 o 
  -7  14   1      197.40      194.53     87.07 o 
  -6  14   1      109.39       54.93     76.29 o 
  -5  14   1      169.96       79.02     95.94 o 
  -4  14   1      133.46      109.50     88.60 o 
  -3  14   1       13.63      -22.66     71.80 o 
  -2  14   1      632.10      653.87     69.61 o 
  -1  14   1     1377.21     1748.22     84.50 o 
   0  14   1     1356.88     1572.58     78.58 o 
   1  14   1      107.21       39.75     60.47 o 
   2  14   1       96.00       73.47     63.19 o 
   3  14   1      115.94       83.65     87.22 o 
   4  14   1      297.37      315.56    147.54 o 
   5  14   1      657.87      572.11    133.88 o 
   6  14   1      250.11      100.11    126.99 o 
   7  14   1       83.08       37.44    131.52 o 
  -7  15   1       21.71       10.06    132.72 o 
  -6  15   1       23.56      -26.23    113.77 o 
  -5  15   1       16.36       30.84    101.31 o 
  -4  15   1      298.63       66.62     89.44 o 
  -3  15   1       53.34       42.49     87.30 o 
  -2  15   1       11.91       -7.42     61.97 o 
  -1  15   1       17.06       10.03     62.88 o 
   0  15   1       81.29      127.29     55.58 o 
   1  15   1      513.02      510.10     86.16 o 
   2  15   1       96.99       70.57     70.21 o 
   3  15   1       89.99       57.17     86.92 o 
   4  15   1       81.28       90.57    105.54 o 
   5  15   1        0.57      -10.49    117.06 o 
   6  15   1       30.36      -32.97    131.86 o 
  -7  16   1       62.97       82.37    134.55 o 
  -6  16   1       44.20       87.68    117.85 o 
  -5  16   1       22.56      -32.54    113.13 o 
  -4  16   1        0.35      -25.59     94.28 o 
  -3  16   1        0.18      -25.31     94.43 o 
  -2  16   1       44.80       28.17     72.62 o 
  -1  16   1       61.65       97.48     71.64 o 
   0  16   1      242.63      222.12     95.17 o 
   1  16   1       33.87       42.78     71.71 o 
   2  16   1      165.47       46.49     84.43 o 
   3  16   1      222.88      189.75    105.14 o 
   4  16   1       73.40      125.85    108.94 o 
   5  16   1       21.30        4.42    123.45 o 
   6  16   1        4.83      -58.56    139.49 o 
  -6  17   1       55.74       32.09    126.72 o 
  -5  17   1      245.31      152.41    117.00 o 
  -4  17   1      503.16      582.21    115.79 o 
  -3  17   1     1007.65      949.33    122.60 o 
  -2  17   1      391.65      353.82    102.21 o 
  -1  17   1        6.87       20.04     78.25 o 
   0  17   1      198.71       91.99    109.70 o 
   1  17   1      418.15      575.45    137.65 o 
   2  17   1      358.06      385.87     99.73 o 
   3  17   1       57.00       22.61    107.27 o 
   4  17   1       95.81       10.47    113.79 o 
   5  17   1       27.37       82.66    128.00 o 
  -5  18   1       96.96      167.06    127.57 o 
  -4  18   1        0.02      -19.52    118.64 o 
  -3  18   1       56.02       55.39    114.70 o 
  -2  18   1      238.59      296.37    111.44 o 
  -1  18   1      136.94       70.16    118.47 o 
   0  18   1      228.72      315.50    119.47 o 
   1  18   1      526.59      373.02    134.78 o 
   2  18   1       84.32       26.19    107.40 o 
   3  18   1      100.78      204.11    119.42 o 
   4  18   1      289.10      258.89    135.00 o 
  -4  19   1        0.30        2.93    129.10 o 
  -3  19   1        2.96       45.74    125.21 o 
  -2  19   1       35.42      -17.99    117.17 o 
  -1  19   1        0.24      -41.63    121.85 o 
   0  19   1        1.35        3.65    118.67 o 
   1  19   1       72.48       77.10    126.93 o 
   2  19   1        0.26      -28.66    121.54 o 
   3  19   1        0.81       -7.24    127.30 o 
   4  19   1        8.35      -43.68    141.54 o 
  -3  20   1        2.21       -1.87    136.61 o 
  -2  20   1       54.34       28.66    205.15 o 
  -1  20   1       24.90      -10.76    143.27 o 
   0  20   1        2.84      -10.15    134.53 o 
   1  20   1       94.78       68.01    201.61 o 
   2  20   1       12.66       91.45    228.94 o 
  -1  21   1      163.03      145.90    226.67 o 
   0  21   1        3.35       44.56    147.64 o 
 -11   0   2        7.57        5.81    133.54 o 
 -10   0   2      613.41      746.27    129.33 o 
  -9   0   2        2.69       18.64     85.71 o 
  -8   0   2     1035.72      861.94    101.51 o 
  -7   0   2     6760.07     7003.87    161.57 o 
  -6   0   2     2819.56     2759.55     69.18 o 
  -5   0   2      750.97      717.95     33.89 o 
  -4   0   2      978.30      927.09     41.97 o 
  -3   0   2    14262.38    13985.65    254.12 o 
  -2   0   2    15728.90    13931.17    248.52 o 
  -1   0   2     3603.76     3960.74    111.83 o 
   0   0   2       33.71       -6.24     11.54 o 
   1   0   2     1504.00     1694.73     43.00 o 
   2   0   2      340.03      220.20     50.59 o 
   4   0   2     6694.38     6741.63    192.76 o 
   5   0   2     1368.93     1466.02    150.99 o 
   6   0   2      104.44       78.08     47.68 o 
   7   0   2      112.21       26.41     62.46 o 
   8   0   2       37.15       82.27     79.54 o 
 -11   1   2      113.30      167.75     93.94 o 
 -10   1   2      142.84      215.08     83.10 o 
  -9   1   2      131.10       50.75     54.09 o 
  -8   1   2      150.40      160.27     39.45 o 
  -7   1   2      783.19      738.83     40.19 o 
  -6   1   2     6006.78     6178.64    100.72 o 
  -5   1   2     2209.25     2302.51     45.39 o 
  -4   1   2       25.61        3.71     14.15 o 
  -3   1   2     1425.46     1402.09     51.75 o 
  -2   1   2      417.67      507.53     22.39 o 
  -1   1   2      509.05      641.38     41.08 o 
   0   1   2     4958.63     4756.64     75.99 o 
   1   1   2    26703.18    26918.20    301.73 o 
   2   1   2        8.98        9.04     12.92 o 
   3   1   2      845.84      906.43     59.76 o 
   4   1   2       83.89       79.54     22.37 o 
   5   1   2      482.89      395.89     69.87 o 
   6   1   2      817.37      772.84    130.93 o 
   7   1   2      784.78      618.49    134.30 o 
   8   1   2        3.16       -6.04     77.98 o 
 -11   2   2        3.50       29.76     98.25 o 
 -10   2   2      210.20      131.77     78.06 o 
  -9   2   2        6.59      -21.30     54.78 o 
  -8   2   2        7.62        4.98     43.09 o 
  -7   2   2      206.92      281.48     34.00 o 
  -6   2   2      345.54      315.67     27.61 o 
  -5   2   2       55.16       48.22     19.56 o 
  -4   2   2     3280.97     3878.35     97.94 o 
  -3   2   2     1562.92     1776.38     37.33 o 
  -2   2   2    29578.99    31827.78    395.42 o 
  -1   2   2     1211.42     1057.55     84.78 o 
   0   2   2     4278.26     4491.85     77.11 o 
   1   2   2      568.81      639.52     35.86 o 
   2   2   2       17.70       36.86     12.81 o 
   3   2   2      347.76      335.11     22.05 o 
   4   2   2      787.23      904.57     31.75 o 
   5   2   2      245.88      254.32     32.90 o 
   6   2   2       90.69       73.36     35.20 o 
   7   2   2       36.42       30.55     44.99 o 
   8   2   2        3.13       35.74     80.06 o 
   9   2   2       18.19       24.72    150.38 o 
 -10   3   2      370.36      324.90     70.88 o 
  -9   3   2       18.17       26.79     53.23 o 
  -8   3   2       80.31       36.06     44.76 o 
  -7   3   2      414.08      428.47     40.72 o 
  -6   3   2      180.43      204.50     26.56 o 
  -5   3   2     4360.04     4690.69    117.38 o 
  -4   3   2     4771.20     4737.36    141.34 o 
  -3   3   2     3589.27     3494.29     54.60 o 
  -2   3   2      294.13      296.32     15.23 o 
  -1   3   2     8346.12     8000.45    106.20 o 
   0   3   2      443.15      370.55     30.06 o 
   1   3   2    14509.11    18099.59    235.45 o 
   2   3   2     8257.20     8690.73     99.07 o 
   3   3   2     4457.13     4563.55     63.49 o 
   4   3   2      719.74      753.21     52.62 o 
   5   3   2     1540.85     1564.93     78.23 o 
   6   3   2      314.19      271.46     38.22 o 
   7   3   2       38.40      -17.26     60.22 o 
   8   3   2        5.98       14.95     77.54 o 
   9   3   2       45.16       44.14     97.25 o 
 -10   4   2        3.28       -0.97     66.29 o 
  -9   4   2      911.15      976.59     68.44 o 
  -8   4   2     1555.95     1673.02    135.88 o 
  -7   4   2      577.11      602.93     44.02 o 
  -6   4   2      874.46      873.89    147.43 o 
  -5   4   2        0.16       -0.42     22.62 o 
  -4   4   2     3413.59     3350.25     58.48 o 
  -3   4   2     2591.33     2308.77     42.87 o 
  -2   4   2      208.96      392.48     19.21 o 
  -1   4   2     8777.09     8530.20    111.96 o 
   0   4   2      343.17      271.87     21.62 o 
   1   4   2     6398.49     6605.21    115.41 o 
   2   4   2     3681.03     3795.75     67.47 o 
   3   4   2     5203.73     5392.00     72.47 o 
   4   4   2     1266.05     1218.36     35.01 o 
   5   4   2     1859.98     1883.14     81.90 o 
   6   4   2      305.89      282.39     40.99 o 
   7   4   2       23.98       16.40     58.07 o 
   8   4   2        4.00       31.23     82.07 o 
   9   4   2      102.40      115.26    101.34 o 
 -10   5   2      206.38      221.85     75.04 o 
  -9   5   2      300.05      113.81     65.87 o 
  -8   5   2       20.72       28.42     42.47 o 
  -7   5   2     1053.33     1218.11    218.24 o 
  -6   5   2      183.71       81.96     40.79 o 
  -5   5   2     6787.19     6823.96    119.46 o 
  -4   5   2     6969.41     7126.27    251.91 o 
  -3   5   2      408.92      346.02     21.54 o 
  -2   5   2      988.60     1034.73     43.48 o 
  -1   5   2     2429.03     2448.09     53.98 o 
   0   5   2      485.95      737.93     31.68 o 
   1   5   2    24481.95    25859.13    390.58 o 
   2   5   2     2578.17     2552.70     75.42 o 
   3   5   2      630.89      621.70     34.29 o 
   4   5   2        0.31        0.04     23.87 o 
   5   5   2      518.90      550.08     36.98 o 
   6   5   2      337.76      307.48     75.87 o 
   7   5   2        8.65        0.97     62.71 o 
   8   5   2       24.43      -24.01     84.57 o 
   9   5   2       41.72       34.17     95.61 o 
 -10   6   2       15.64      -19.06     69.79 o 
  -9   6   2       33.73        8.95     58.68 o 
  -8   6   2        5.53       20.23     46.23 o 
  -7   6   2        4.24       -4.35     45.52 o 
  -6   6   2       18.08       12.62     41.37 o 
  -5   6   2       52.83       28.50     33.29 o 
  -4   6   2     2049.46     2085.23     50.26 o 
  -3   6   2      480.40      567.65     27.97 o 
  -2   6   2     1926.72     2100.88     37.97 o 
  -1   6   2     1640.32     1704.95     39.80 o 
   0   6   2      825.50      837.91     35.54 o 
   1   6   2     5631.83     6077.27    265.60 o 
   2   6   2     3024.67     3469.83     90.84 o 
   3   6   2      589.34      573.73     35.11 o 
   4   6   2        6.02       -6.33     26.95 o 
   5   6   2      130.35       56.94     32.57 o 
   6   6   2        8.17       13.36     55.86 o 
   7   6   2       50.98       40.16     69.24 o 
   8   6   2       35.43       24.75     82.29 o 
 -10   7   2      135.16      125.72     94.81 o 
  -9   7   2      601.29      630.02    113.45 o 
  -8   7   2      184.81      117.00     49.12 o 
  -7   7   2      591.79      585.97     60.71 o 
  -6   7   2      318.44      337.61     48.44 o 
  -5   7   2     1376.21     1492.99     83.78 o 
  -4   7   2     9907.42    10155.75    182.80 o 
  -3   7   2     4751.05     5183.97    148.06 o 
  -2   7   2      354.85      402.12     40.87 o 
  -1   7   2     1139.02     1310.31     36.96 o 
   0   7   2     4509.04     4475.86     91.50 o 
   1   7   2     7363.55     6932.86    205.36 o 
   2   7   2      332.03      277.92     53.82 o 
   3   7   2     1791.76     2294.76    101.33 o 
   4   7   2      429.61      468.81     73.97 o 
   5   7   2        8.73        9.08     47.85 o 
   6   7   2       16.10       52.09     59.47 o 
   7   7   2      175.14      239.72     72.27 o 
   8   7   2      109.26       96.13     86.70 o 
 -10   8   2       35.74      -28.62     94.51 o 
  -9   8   2      559.68      522.27     71.74 o 
  -8   8   2      998.00     1006.23     77.50 o 
  -7   8   2     1316.11     1496.88    100.83 o 
  -6   8   2      329.51      347.99     52.75 o 
  -5   8   2      975.07     1031.93     94.05 o 
  -4   8   2       27.05       27.94     26.40 o 
  -3   8   2     4621.38     4447.35     96.59 o 
  -2   8   2    10361.44     9991.26    189.85 o 
  -1   8   2      637.28      621.57     51.70 o 
   0   8   2      131.88       90.94     25.07 o 
   1   8   2       22.05        0.77     31.88 o 
   2   8   2     2038.01     1885.10     63.71 o 
   3   8   2     4577.64     4756.46    103.52 o 
   4   8   2     1431.81     1514.92     93.62 o 
   5   8   2      189.90      158.72     67.00 o 
   6   8   2        0.17       19.31     64.56 o 
   7   8   2       55.06       58.32     72.37 o 
   8   8   2      104.45      115.73     92.67 o 
 -10   9   2        0.43      -36.41     98.46 o 
  -9   9   2        1.04      -24.66     75.22 o 
  -8   9   2       18.04       16.13     66.66 o 
  -7   9   2       11.47       25.78     54.83 o 
  -6   9   2      471.06      340.33     55.00 o 
  -5   9   2       62.06       60.00     42.48 o 
  -4   9   2      115.21       55.16     36.84 o 
  -3   9   2      327.99      339.59     25.69 o 
  -2   9   2       42.22       22.45     26.05 o 
  -1   9   2       94.64       87.00     27.39 o 
   0   9   2      866.60      581.15    166.54 o 
   1   9   2       20.54       30.72     29.21 o 
   2   9   2      185.83      228.39     48.29 o 
   3   9   2       18.30      -11.60     40.67 o 
   4   9   2        1.08       49.12     47.68 o 
   5   9   2      182.93      176.05     58.77 o 
   6   9   2       12.52        0.78     65.41 o 
   7   9   2      171.54      113.52     81.27 o 
   8   9   2       49.35       18.28     95.77 o 
  -9  10   2        7.24        3.24     85.59 o 
  -8  10   2       40.21       40.85     69.86 o 
  -7  10   2       27.62       60.28     60.44 o 
  -6  10   2        4.88        4.94     53.49 o 
  -5  10   2      279.25      272.41     51.77 o 
  -4  10   2       33.29        2.23     40.97 o 
  -3  10   2       26.95       15.65     32.35 o 
  -2  10   2       19.09       17.85     29.67 o 
  -1  10   2      474.71      492.75     36.83 o 
   0  10   2      121.59       44.52     30.50 o 
   1  10   2       35.20        3.39     32.35 o 
   2  10   2       13.25       37.18     43.16 o 
   3  10   2       30.92       17.78     45.27 o 
   4  10   2      510.04      495.06     85.17 o 
   5  10   2       96.14       53.02     61.18 o 
   6  10   2        2.12      -29.17     72.36 o 
   7  10   2        2.62        9.87     80.27 o 
   8  10   2       18.21       25.66    100.45 o 
  -9  11   2       31.59       57.21     86.57 o 
  -8  11   2       43.99       -4.91     71.27 o 
  -7  11   2       39.71       14.34     63.75 o 
  -6  11   2     1181.71     1080.02     76.17 o 
  -5  11   2      728.39      802.18    111.42 o 
  -4  11   2       37.87       64.72     45.83 o 
  -3  11   2       75.37       77.59     46.51 o 
  -2  11   2       57.27       59.90     33.66 o 
  -1  11   2      391.78      359.31     45.33 o 
   0  11   2     2847.38     3019.51    136.48 o 
   1  11   2      924.45      801.86     47.67 o 
   2  11   2      134.48      111.14     40.33 o 
   3  11   2       31.57       47.08     51.22 o 
   4  11   2      413.60      495.85     93.39 o 
   5  11   2       68.45      118.83     67.23 o 
   6  11   2      236.35      338.66    145.94 o 
   7  11   2      323.67      292.06     89.54 o 
  -9  12   2       50.20      -39.88     94.80 o 
  -8  12   2      298.85      373.36     86.70 o 
  -7  12   2     1080.11     1274.13    103.87 o 
  -6  12   2      816.52      788.56    124.72 o 
  -5  12   2      403.66      386.95     89.46 o 
  -4  12   2        3.93      -12.25     47.13 o 
  -3  12   2      277.43      231.12     53.09 o 
  -2  12   2     3663.48     3998.68    109.17 o 
  -1  12   2     1831.10     1886.58    115.56 o 
   0  12   2      932.02      979.88    127.78 o 
   1  12   2       84.87       51.48     41.11 o 
   2  12   2      653.95      479.30     82.60 o 
   3  12   2       42.52       48.18     74.79 o 
   4  12   2      383.37      436.27    204.12 o 
   5  12   2       76.44       48.61     96.08 o 
   6  12   2       12.55        7.89    109.85 o 
   7  12   2        1.56      -10.38     95.43 o 
  -8  13   2        0.32       28.68     88.25 o 
  -7  13   2       11.84       10.10     70.99 o 
  -6  13   2        6.40        7.05     66.22 o 
  -5  13   2      182.25       76.21     59.05 o 
  -4  13   2      856.43      800.30    297.85 o 
  -3  13   2      338.86      251.54     57.16 o 
  -2  13   2      350.64      282.53     58.57 o 
  -1  13   2       52.26       45.81     42.21 o 
   0  13   2     1038.83      843.44    179.04 o 
   1  13   2        6.09       27.85     44.46 o 
   2  13   2       44.52       -7.98     55.53 o 
   3  13   2       12.36        0.94     77.33 o 
   4  13   2      245.47      134.48     91.07 o 
   5  13   2       26.02       12.02    108.34 o 
   6  13   2        5.55       40.20    115.84 o 
   7  13   2       16.13       -7.53    139.57 o 
  -8  14   2       30.58       36.90     91.98 o 
  -7  14   2        5.88       69.22     82.24 o 
  -6  14   2        9.07       -3.23     71.96 o 
  -5  14   2       47.70       58.89     92.36 o 
  -4  14   2        1.59        2.42     74.36 o 
  -3  14   2      741.21      648.09     88.11 o 
  -2  14   2      364.31      383.60     91.75 o 
  -1  14   2       88.11       49.79     46.18 o 
   0  14   2        0.30      -12.97     46.87 o 
   1  14   2     1180.70     1105.43    178.69 o 
   2  14   2      167.36      126.48     64.27 o 
   3  14   2      154.30      135.96     94.51 o 
   4  14   2       35.31       28.04     96.38 o 
   5  14   2        6.82      -11.57    107.22 o 
   6  14   2      173.22      278.75    130.07 o 
  -8  15   2        4.35      -46.75     96.94 o 
  -7  15   2       48.81      100.09     92.08 o 
  -6  15   2      117.84      104.47    114.90 o 
  -5  15   2      995.52     1122.36    162.23 o 
  -4  15   2      757.23      811.69    104.93 o 
  -3  15   2        4.27       -4.16     76.27 o 
  -2  15   2       36.10       30.02     66.36 o 
  -1  15   2      890.18      812.67    145.78 o 
   0  15   2      579.61      675.73     88.16 o 
   1  15   2      471.15      518.40     73.62 o 
   2  15   2      457.32      451.41     75.64 o 
   3  15   2      138.65      159.16     96.30 o 
   4  15   2       76.40        0.44    111.92 o 
   5  15   2      324.68      228.34    128.30 o 
   6  15   2      183.58      225.93    149.12 o 
  -7  16   2       22.19      114.67    128.93 o 
  -6  16   2      296.52      234.34    124.77 o 
  -5  16   2       20.74       56.41    103.61 o 
  -4  16   2       46.06      -22.91     98.87 o 
  -3  16   2       43.24       66.03     88.57 o 
  -2  16   2       81.66       96.41     72.59 o 
  -1  16   2      149.92      113.96     73.57 o 
   0  16   2       96.60       64.95     98.66 o 
   1  16   2       23.99      -17.72     73.26 o 
   2  16   2       32.28       65.63     98.94 o 
   3  16   2       26.70       48.22    108.16 o 
   4  16   2      119.38      200.93    124.18 o 
   5  16   2       31.70      -38.69    125.59 o 
  -6  17   2        3.69       -4.88    124.51 o 
  -5  17   2       16.07        8.67    115.10 o 
  -4  17   2      177.43      123.50    108.15 o 
  -3  17   2      174.97      186.41    104.58 o 
  -2  17   2        3.85       27.75     78.50 o 
  -1  17   2       18.48      -12.93     77.65 o 
   0  17   2        2.66       -0.03    103.35 o 
   1  17   2        0.25       21.10     80.45 o 
   2  17   2      261.40      219.13    105.23 o 
   3  17   2       10.43      -24.35    112.33 o 
   4  17   2       68.62       73.29    127.65 o 
   5  17   2       33.58       51.11    133.43 o 
  -6  18   2        0.69      -17.48    131.15 o 
  -5  18   2       33.90       21.30    129.39 o 
  -4  18   2       57.18       81.56    114.92 o 
  -3  18   2       77.20       24.51    106.85 o 
  -2  18   2        0.85      -22.54    102.32 o 
  -1  18   2       54.12       27.90    113.38 o 
   0  18   2       98.05       70.50    116.55 o 
   1  18   2       75.00       18.94    121.56 o 
   2  18   2        2.05        7.56    115.92 o 
   3  18   2        0.92       37.48    122.54 o 
   4  18   2       47.54       19.97    141.70 o 
  -5  19   2       37.48       88.51    138.62 o 
  -4  19   2      116.18      166.12    127.03 o 
  -3  19   2       68.77       81.23    122.31 o 
  -2  19   2        1.06      -33.69    113.28 o 
  -1  19   2       29.02       40.88    130.42 o 
   0  19   2      117.76       55.95    133.65 o 
   1  19   2      220.73      401.56    198.14 o 
   2  19   2       96.11       91.47    131.77 o 
   3  19   2       49.64      -28.34    139.63 o 
  -4  20   2       18.17       19.89    142.13 o 
  -3  20   2       76.50       22.15    127.80 o 
  -2  20   2      142.73      225.06    193.86 o 
  -1  20   2      203.46      110.54    144.05 o 
   0  20   2      121.29      188.17    149.07 o 
   1  20   2       70.22       36.54    224.73 o 
   2  20   2       17.51       50.77    218.18 o 
  -1  21   2       41.18       93.06    222.26 o 
 -11   1   3       32.30       40.24     83.88 o 
 -10   1   3       19.80        0.06     74.65 o 
  -9   1   3      238.42      227.32     54.12 o 
  -8   1   3        1.23        0.94     35.98 o 
  -7   1   3      366.24      346.30     31.19 o 
  -6   1   3     7344.17     7761.48     94.81 o 
  -5   1   3     1679.21     1589.55     41.19 o 
  -4   1   3      710.40      914.65     23.32 o 
  -3   1   3      465.45      478.07     50.23 o 
  -2   1   3      770.93      794.90     44.89 o 
  -1   1   3      281.56      428.06     33.98 o 
   0   1   3     3476.44     3132.36     51.94 o 
   1   1   3       21.76        1.90     10.49 o 
   2   1   3       20.74        9.05     15.08 o 
   3   1   3      815.74      814.39    111.61 o 
   4   1   3     2591.79     2861.90     75.57 o 
   5   1   3      306.50      266.01     54.24 o 
   6   1   3      317.00      352.43     43.82 o 
   7   1   3      485.51      528.60     86.15 o 
   8   1   3        8.25       -6.35    131.54 o 
 -11   2   3       32.54        3.69     85.28 o 
 -10   2   3      360.27      446.73     77.47 o 
  -9   2   3      141.25      188.49     54.36 o 
  -8   2   3      897.73     1025.54    103.96 o 
  -7   2   3      898.42      855.93     59.47 o 
  -6   2   3      438.32      432.91     28.42 o 
  -5   2   3      262.91      241.20     44.56 o 
  -4   2   3     4997.29     4610.97    175.37 o 
  -3   2   3      433.94      257.81     12.65 o 
  -2   2   3     5338.97     5119.88     95.35 o 
  -1   2   3      228.71      339.57     13.09 o 
   0   2   3      558.70      527.13     35.97 o 
   1   2   3     1078.28     1493.74     26.71 o 
   2   2   3      140.48      101.89     16.35 o 
   3   2   3     1731.77     1666.49     57.23 o 
   4   2   3      131.23      111.41     25.64 o 
   5   2   3      106.24       70.33     31.05 o 
   6   2   3       81.15       62.34     46.53 o 
   7   2   3      216.70      169.55     62.88 o 
   8   2   3       92.70      155.25    139.55 o 
 -11   3   3      233.55      188.51     95.07 o 
 -10   3   3      390.38      465.44     66.75 o 
  -9   3   3       32.30       16.16     50.68 o 
  -8   3   3      274.62      341.97     47.86 o 
  -7   3   3      961.52      956.20     44.58 o 
  -6   3   3     5072.44     5337.13    101.09 o 
  -5   3   3     6750.84     7316.94    215.67 o 
  -4   3   3    12511.64    12780.92    210.14 o 
  -3   3   3     1829.98     1867.71     30.60 o 
  -2   3   3      395.49      422.62     16.14 o 
  -1   3   3     1986.39     1830.38     39.16 o 
   0   3   3       20.21       35.57     18.06 o 
   1   3   3        6.40       15.85     13.21 o 
   2   3   3      123.31      244.92     34.39 o 
   3   3   3      547.74      589.23     26.84 o 
   4   3   3       98.12       85.72     25.13 o 
   5   3   3     1906.75     2164.57     58.66 o 
   6   3   3     1030.50     1079.48     63.79 o 
   7   3   3      229.05      200.73     77.57 o 
   8   3   3        6.35       29.24     84.97 o 
 -11   4   3        0.90       13.23     94.73 o 
 -10   4   3       24.95       16.60     61.74 o 
  -9   4   3        3.07       -2.62     51.12 o 
  -8   4   3       69.19       26.40     40.59 o 
  -7   4   3      496.04      523.31    108.86 o 
  -6   4   3       19.53       19.12     25.63 o 
  -5   4   3      408.11      403.85     25.33 o 
  -4   4   3      191.23      207.11     26.67 o 
  -3   4   3     6563.42     6876.58     99.49 o 
  -2   4   3      290.28      316.50     22.10 o 
  -1   4   3     1992.92     2218.24     47.20 o 
   0   4   3       18.96       14.80     20.25 o 
   1   4   3      621.79      593.37     38.39 o 
   2   4   3     4760.69     4925.30     94.58 o 
   3   4   3      886.59      917.73     47.43 o 
   4   4   3      335.92      301.50     28.71 o 
   5   4   3      595.56      583.43     48.00 o 
   6   4   3        0.02      -13.91     49.08 o 
   7   4   3      241.77       84.30     70.89 o 
   8   4   3        0.62       22.50     92.51 o 
 -11   5   3       87.52      190.21     84.31 o 
 -10   5   3      196.82      109.66     64.55 o 
  -9   5   3       62.71      -19.91     52.60 o 
  -8   5   3      104.32       73.22     42.74 o 
  -7   5   3      472.41      395.50    126.64 o 
  -6   5   3      294.12      260.57     40.36 o 
  -5   5   3     1875.75     1576.23     62.87 o 
  -4   5   3     3748.42     3733.93    143.08 o 
  -3   5   3      499.75      480.75     32.61 o 
  -2   5   3      899.23      863.91     52.76 o 
  -1   5   3      570.46      423.90     41.87 o 
   0   5   3     1486.57     1336.29     55.63 o 
   1   5   3      628.14      498.22     45.36 o 
   2   5   3      605.98      580.76     24.77 o 
   3   5   3        5.19       -4.55     23.29 o 
   4   5   3      376.06      377.33     53.21 o 
   5   5   3      524.01      646.87     87.68 o 
   6   5   3        3.95       14.82     58.42 o 
   7   5   3      256.34      170.72     75.52 o 
   8   5   3        0.24        0.18     95.04 o 
 -10   6   3       50.80       31.55     63.93 o 
  -9   6   3     1351.27     1427.95    125.69 o 
  -8   6   3      408.57      346.19    120.62 o 
  -7   6   3        2.85       -6.26     44.10 o 
  -6   6   3      326.39      325.50     75.30 o 
  -5   6   3      438.30      487.96     71.01 o 
  -4   6   3     3388.85     3445.26     63.39 o 
  -3   6   3     7487.85     7347.16    150.48 o 
  -2   6   3      509.17      516.10     31.25 o 
  -1   6   3      534.13      490.80     26.06 o 
   0   6   3        9.36       26.79     25.72 o 
   1   6   3     5359.45     5345.27    107.08 o 
   2   6   3      962.43      823.58     94.97 o 
   3   6   3      847.87      740.40     32.63 o 
   4   6   3     1470.31     1820.01    124.86 o 
   5   6   3        0.41       20.95     44.88 o 
   6   6   3      102.82      114.44     63.81 o 
   7   6   3       27.66       58.60     74.63 o 
   8   6   3      112.02      153.78    102.41 o 
 -10   7   3       48.32       47.16     68.00 o 
  -9   7   3        3.28      -12.36     56.70 o 
  -8   7   3      254.57      145.10     81.72 o 
  -7   7   3      175.92      183.39     50.56 o 
  -6   7   3        2.77        4.07     40.73 o 
  -5   7   3      342.15      401.93     41.62 o 
  -4   7   3     1121.47     1275.43     64.78 o 
  -3   7   3       64.49       80.46     16.51 o 
  -2   7   3     1439.29     1426.29     33.91 o 
  -1   7   3      345.87      304.15     41.18 o 
   0   7   3      358.84      454.93     57.24 o 
   1   7   3      261.05      244.00     40.27 o 
   2   7   3      865.11      992.28     84.49 o 
   3   7   3        2.20        9.62     32.10 o 
   4   7   3      282.10      288.96     44.11 o 
   5   7   3     1142.57     1285.95    220.84 o 
   6   7   3      158.18      195.04     90.64 o 
   7   7   3      160.24       73.76     79.39 o 
   8   7   3       26.17       17.61     94.76 o 
 -10   8   3        0.59       -6.66     71.28 o 
  -9   8   3       41.83       13.52     54.79 o 
  -8   8   3       41.82      -37.87     56.56 o 
  -7   8   3      819.47      683.61    183.88 o 
  -6   8   3       93.89      105.06     45.85 o 
  -5   8   3      364.14      344.76     43.29 o 
  -4   8   3      526.61      483.64     45.68 o 
  -3   8   3      647.05      715.63     26.32 o 
  -2   8   3       93.39       88.18     21.20 o 
  -1   8   3      115.40      176.17     27.24 o 
   0   8   3     3063.92     3145.26     78.92 o 
   1   8   3     2183.21     2335.40     70.39 o 
   2   8   3      156.66      191.98     40.29 o 
   3   8   3       10.51      -26.68     40.39 o 
   4   8   3      316.72      228.78     53.45 o 
   5   8   3      102.36       64.55     56.68 o 
   6   8   3       55.82      -36.41     66.05 o 
   7   8   3       64.06       45.38     84.86 o 
   8   8   3        0.07        4.83     93.88 o 
 -10   9   3       45.89       20.45     99.14 o 
  -9   9   3        0.46       10.82     71.29 o 
  -8   9   3        4.70        4.86     62.11 o 
  -7   9   3      711.94      779.37     99.47 o 
  -6   9   3      128.10      114.01     47.32 o 
  -5   9   3      703.75      642.35     51.89 o 
  -4   9   3       52.12       32.73     31.01 o 
  -3   9   3      242.96      232.88     51.18 o 
  -2   9   3       11.03       -4.00     25.15 o 
  -1   9   3     3671.43     3743.28     75.38 o 
   0   9   3     4089.24     4536.19    200.16 o 
   1   9   3     2718.50     2803.90    163.55 o 
   2   9   3        6.05       16.50     39.64 o 
   3   9   3      715.49      693.12    118.45 o 
   4   9   3        5.08       44.55     71.49 o 
   5   9   3      145.10       77.43     66.61 o 
   6   9   3      120.30      122.31     77.97 o 
   7   9   3       70.04       29.62     85.27 o 
 -10  10   3       56.34       18.17     99.82 o 
  -9  10   3      228.68      332.85     81.70 o 
  -8  10   3      893.31     1064.84    151.67 o 
  -7  10   3     1571.19     1756.86     85.59 o 
  -6  10   3      264.16      259.65     54.69 o 
  -5  10   3      323.60      399.86     53.40 o 
  -4  10   3      658.93      698.68     77.21 o 
  -3  10   3     3990.90     4344.19    157.63 o 
  -2  10   3     3935.41     4072.29     80.68 o 
  -1  10   3     6662.36     7117.70    118.13 o 
   0  10   3       69.69       63.79     33.05 o 
   1  10   3      976.78     1054.26     71.15 o 
   2  10   3     4451.66     4763.21    119.77 o 
   3  10   3      534.99      491.34     56.92 o 
   4  10   3      121.27       60.63     78.08 o 
   5  10   3       47.58       17.37     93.12 o 
   6  10   3        0.31        7.65     79.85 o 
   7  10   3      219.67      273.09     96.50 o 
  -9  11   3        0.02       19.03     78.89 o 
  -8  11   3        0.89       -3.32     68.57 o 
  -7  11   3       93.53       43.61     63.18 o 
  -6  11   3       62.70       39.96     53.47 o 
  -5  11   3       18.40       28.89     49.82 o 
  -4  11   3      223.77      176.57     45.87 o 
  -3  11   3       47.61        7.43     47.37 o 
  -2  11   3      105.19       66.77     34.60 o 
  -1  11   3      190.20      209.87     41.63 o 
   0  11   3       87.39       53.90     36.15 o 
   1  11   3       17.94        6.28     38.46 o 
   2  11   3       90.11       51.67     51.24 o 
   3  11   3      151.98      115.77     72.35 o 
   4  11   3      568.18      491.35     94.81 o 
   5  11   3        7.31        2.04    101.07 o 
   6  11   3       31.03       41.89    117.84 o 
   7  11   3       18.83       82.09    137.41 o 
  -9  12   3       10.77       48.75     89.96 o 
  -8  12   3        8.37       36.55     79.54 o 
  -7  12   3       25.71       33.20     66.46 o 
  -6  12   3        0.53       24.62     59.47 o 
  -5  12   3        6.93       -1.53     50.77 o 
  -4  12   3      251.77      289.79     66.43 o 
  -3  12   3       99.64      107.93     51.41 o 
  -2  12   3      532.35      659.70     59.04 o 
  -1  12   3       26.84       21.94     38.79 o 
   0  12   3      854.65      657.30    153.81 o 
   1  12   3       96.53       78.10     43.57 o 
   2  12   3      183.25      160.60     64.97 o 
   3  12   3        0.72       44.02     83.85 o 
   4  12   3      190.49       82.63     89.21 o 
   5  12   3        6.91        4.15    106.68 o 
   6  12   3        2.76       16.40    122.03 o 
  -9  13   3       17.60        2.82     91.98 o 
  -8  13   3       79.04       57.82     76.97 o 
  -7  13   3      193.00      183.17     75.51 o 
  -6  13   3       45.22       66.33     61.54 o 
  -5  13   3       81.75      127.66     60.11 o 
  -4  13   3      201.22      113.39     74.85 o 
  -3  13   3      193.74      173.43     59.91 o 
  -2  13   3     2058.85     2163.76     88.63 o 
  -1  13   3     2127.01     2348.73     72.10 o 
   0  13   3      615.98      462.19    151.77 o 
   1  13   3      276.72      282.68     50.73 o 
   2  13   3      150.34      132.43     61.96 o 
   3  13   3      271.19      200.19     90.85 o 
   4  13   3       54.93       54.62    101.63 o 
   5  13   3      525.51      544.73    127.62 o 
   6  13   3       44.94       -5.88    133.36 o 
  -8  14   3       96.54      143.19     88.67 o 
  -7  14   3      117.89       70.58     75.18 o 
  -6  14   3       64.58       71.06     69.74 o 
  -5  14   3       44.65       25.52     88.97 o 
  -4  14   3       74.17       67.26     76.30 o 
  -3  14   3      447.01      502.59     67.12 o 
  -2  14   3      548.22      539.56     91.18 o 
  -1  14   3        1.45       12.14     47.65 o 
   0  14   3        5.54       -5.93     51.45 o 
   1  14   3      117.06      102.46     63.79 o 
   2  14   3      210.46      221.15     87.05 o 
   3  14   3      304.49      311.58    109.52 o 
   4  14   3      398.67      354.65    108.87 o 
   5  14   3       94.24       10.15    116.49 o 
   6  14   3       82.38       43.20    141.90 o 
  -8  15   3       30.09       30.60     95.99 o 
  -7  15   3        9.54       -1.55     82.61 o 
  -6  15   3      226.18      144.49    102.94 o 
  -5  15   3      328.24      279.83     96.21 o 
  -4  15   3      332.98      332.92     95.46 o 
  -3  15   3       16.57      -11.13     81.85 o 
  -2  15   3       10.70      -18.50     64.81 o 
  -1  15   3      232.95      150.56     70.36 o 
   0  15   3      832.28      754.18    197.79 o 
   1  15   3      114.01       10.54     69.67 o 
   2  15   3       16.23      -16.31     91.04 o 
   3  15   3       16.78      -30.15    103.54 o 
   4  15   3       11.84      -10.59    111.72 o 
   5  15   3       52.05       30.86    136.45 o 
  -7  16   3       38.14       36.70    124.68 o 
  -6  16   3        3.60      -29.91    108.60 o 
  -5  16   3       13.03       11.76    102.39 o 
  -4  16   3       31.62       17.10     87.18 o 
  -3  16   3       41.26       23.89     86.90 o 
  -2  16   3      164.15      110.95     74.62 o 
  -1  16   3       74.67       35.86     68.71 o 
   0  16   3       54.73       63.85     77.42 o 
   1  16   3        8.92       13.53     75.66 o 
   2  16   3       27.37      -27.28    101.81 o 
   3  16   3       64.36       87.77    116.41 o 
   4  16   3       43.07       49.05    131.30 o 
   5  16   3        5.45      -21.61    136.59 o 
  -7  17   3        1.60      -18.20    137.33 o 
  -6  17   3      482.70      412.23    233.45 o 
  -5  17   3      263.65      265.92    118.82 o 
  -4  17   3       36.37       61.93    103.24 o 
  -3  17   3       60.95       23.67     95.81 o 
  -2  17   3       31.23       24.06     78.39 o 
  -1  17   3      210.39      291.11     84.37 o 
   0  17   3      412.91      331.96    119.04 o 
   1  17   3      182.16      280.05     89.87 o 
   2  17   3      370.30      312.60    116.60 o 
   3  17   3        9.98        6.79    125.03 o 
   4  17   3       67.31      161.87    131.92 o 
  -6  18   3        2.85       32.41    133.62 o 
  -5  18   3        2.71       -0.02    124.46 o 
  -4  18   3      119.63      104.85    116.21 o 
  -3  18   3       52.38       57.24    108.74 o 
  -2  18   3      148.37      131.08    104.58 o 
  -1  18   3        1.19       -0.68    116.71 o 
   0  18   3       20.02       63.22    126.52 o 
   1  18   3       18.92       51.18    121.84 o 
   2  18   3       12.03       32.66    121.10 o 
   3  18   3       76.32      143.73    137.13 o 
  -5  19   3       17.42        5.11    132.59 o 
  -4  19   3       60.62       36.38    121.12 o 
  -3  19   3       34.17       -6.71    113.59 o 
  -2  19   3       30.55       36.74    187.05 o 
  -1  19   3       17.50       55.96    136.61 o 
   0  19   3        7.73      -15.87    138.10 o 
   1  19   3      142.69       98.74    196.20 o 
   2  19   3       12.34      -30.44    132.60 o 
  -4  20   3       44.64       25.28    139.11 o 
  -3  20   3        5.76       31.81    127.34 o 
  -2  20   3       21.22      -45.83    186.72 o 
  -1  20   3       55.26       98.19    151.21 o 
   0  20   3        1.10       -6.54    148.18 o 
   1  20   3        9.08       31.13    215.91 o 
 -11   0   4       16.64      159.79    117.78 o 
 -10   0   4      208.50      311.31    109.02 o 
  -9   0   4      938.29      831.98    103.08 o 
  -8   0   4      888.56      892.40    189.62 o 
  -7   0   4      156.75      102.64     40.79 o 
  -6   0   4     5680.57     6079.14    128.85 o 
  -5   0   4      711.48      576.82     36.82 o 
  -4   0   4      794.41      674.23     33.25 o 
  -3   0   4       83.52       -0.60     25.72 o 
  -2   0   4     2456.45     2576.69     92.12 o 
  -1   0   4      162.91      132.34     27.79 o 
   0   0   4     9274.88     8129.09    166.53 o 
   1   0   4     4056.11     3487.02     88.89 o 
   2   0   4     2257.64     2113.51     58.25 o 
   3   0   4     2992.74     3171.60    175.89 o 
   4   0   4        4.51       -4.25     40.47 o 
   5   0   4       46.28        6.29     46.88 o 
   6   0   4      366.81      407.17    114.44 o 
   7   0   4      791.08      959.17    146.57 o 
   8   0   4      452.06      315.78    156.52 o 
 -11   1   4       35.40       36.31     80.87 o 
 -10   1   4       10.58       28.78     65.20 o 
  -9   1   4        0.38       17.09     47.61 o 
  -8   1   4       72.44       79.01     35.17 o 
  -7   1   4      381.46      386.78     51.75 o 
  -6   1   4      486.34      457.75     42.44 o 
  -5   1   4      139.54      163.24     18.51 o 
  -4   1   4       24.10       10.18     13.05 o 
  -3   1   4      271.94      494.81     27.87 o 
  -2   1   4    17403.65    17656.04    331.02 o 
  -1   1   4     2909.84     2569.27     74.91 o 
   0   1   4    11674.68    11294.60    155.54 o 
   1   1   4       99.64       71.92     16.32 o 
   2   1   4        8.92       25.83     18.27 o 
   3   1   4       76.30       83.28     23.96 o 
   4   1   4      677.39      734.33    108.74 o 
   5   1   4      508.70      511.60     48.10 o 
   6   1   4       99.59       40.93     52.33 o 
   7   1   4       29.54       11.70     87.20 o 
   8   1   4        0.18       25.99    150.91 o 
 -11   2   4       71.10       67.91     83.40 o 
 -10   2   4       20.79       44.85     68.05 o 
  -9   2   4       87.78       17.37     46.11 o 
  -8   2   4      222.69      176.42     41.41 o 
  -7   2   4       40.76       41.71     26.56 o 
  -6   2   4        1.84        8.06     19.38 o 
  -5   2   4     1524.09     1423.20     37.79 o 
  -4   2   4       24.34       45.96     13.03 o 
  -3   2   4     5369.44     5745.55     83.53 o 
  -2   2   4        6.31        5.84     20.45 o 
  -1   2   4     1035.10     1044.10     59.07 o 
   0   2   4     3111.41     3334.77     70.49 o 
   1   2   4       52.13       47.34     14.46 o 
   2   2   4      819.14      773.79     42.07 o 
   3   2   4      659.13      746.72     38.08 o 
   4   2   4      231.04      218.42     53.61 o 
   5   2   4       11.27        0.99     40.84 o 
   6   2   4      118.81      123.85     52.69 o 
   7   2   4        1.65        6.48     89.65 o 
   8   2   4      145.06       86.11    152.05 o 
 -11   3   4        9.35      -11.80     79.43 o 
 -10   3   4       19.13       24.65     58.72 o 
  -9   3   4       19.95       39.15     49.15 o 
  -8   3   4     1684.55     1802.18     68.19 o 
  -7   3   4     1594.64     1768.25     65.90 o 
  -6   3   4        6.13       14.97     24.56 o 
  -5   3   4       68.36       10.53     19.85 o 
  -4   3   4      609.57      574.33     24.08 o 
  -3   3   4     2111.95     1875.90     39.07 o 
  -2   3   4     9158.68     8508.36    122.68 o 
  -1   3   4      755.42      658.43     31.81 o 
   0   3   4       19.70       47.89     22.63 o 
   1   3   4       28.78       23.12     13.93 o 
   2   3   4        6.34        4.22     18.08 o 
   3   3   4      807.83      630.10     72.33 o 
   4   3   4      856.94      909.79     83.16 o 
   5   3   4        8.41       -0.41     40.60 o 
   6   3   4       45.04       46.18     53.13 o 
   7   3   4        0.06       14.95     83.64 o 
   8   3   4        4.05       20.11    152.78 o 
 -11   4   4       59.30       72.01     91.49 o 
 -10   4   4      118.79      152.96     61.20 o 
  -9   4   4       16.65       72.50     52.02 o 
  -8   4   4       37.46       45.98     39.74 o 
  -7   4   4        0.90      -10.48     38.55 o 
  -6   4   4       64.93       11.78     31.96 o 
  -5   4   4     2027.11     1969.12     43.33 o 
  -4   4   4     4873.83     4279.82     59.98 o 
  -3   4   4       18.95       56.29     17.89 o 
  -2   4   4       39.37       18.72     14.37 o 
  -1   4   4     1531.39     1446.56     31.96 o 
   0   4   4      946.09      671.28     36.29 o 
   1   4   4       39.11       22.41     15.15 o 
   2   4   4     4903.02     4509.33     80.02 o 
   3   4   4     2428.86     2708.62    149.68 o 
   4   4   4        3.41        3.04     34.16 o 
   5   4   4      526.19      496.00     78.31 o 
   6   4   4      183.63      191.97     56.85 o 
   7   4   4      244.44      283.08     86.40 o 
   8   4   4      209.53      198.54    161.40 o 
 -11   5   4       56.42       41.89     76.32 o 
 -10   5   4       74.99       73.88     63.59 o 
  -9   5   4      111.10       44.89     51.40 o 
  -8   5   4       84.43        9.38     47.12 o 
  -7   5   4       85.03       41.28     39.33 o 
  -6   5   4     1700.16     1731.66     78.14 o 
  -5   5   4      471.29      510.59     38.12 o 
  -4   5   4      641.86      753.50     30.91 o 
  -3   5   4      551.19      485.76     55.40 o 
  -2   5   4     1933.73     1805.01     39.40 o 
  -1   5   4     1715.04     1745.05    101.42 o 
   0   5   4     5543.61     5416.27    105.62 o 
   1   5   4      191.57      158.14     32.33 o 
   2   5   4        1.35       -0.05     22.86 o 
   3   5   4      345.58      389.66     71.86 o 
   4   5   4       74.11      124.18     38.48 o 
   5   5   4       91.57       81.74     49.64 o 
   6   5   4      344.02      356.65     73.48 o 
   7   5   4        0.12        1.49     77.27 o 
 -11   6   4        8.05       -5.13     71.93 o 
 -10   6   4        0.41       24.14     64.57 o 
  -9   6   4      490.29      456.16     58.45 o 
  -8   6   4        6.66       15.03     49.14 o 
  -7   6   4      272.17      222.31     45.57 o 
  -6   6   4       26.38       25.07     36.76 o 
  -5   6   4      417.33      432.64     40.43 o 
  -4   6   4     2432.72     2892.24     59.48 o 
  -3   6   4     2085.97     2312.88    106.56 o 
  -2   6   4      343.65      314.79     21.54 o 
  -1   6   4     1095.65     1218.46     62.49 o 
   0   6   4     1092.10     1225.38     48.20 o 
   1   6   4     1122.97      975.96     47.61 o 
   2   6   4      812.20      865.57     56.74 o 
   3   6   4      601.47      578.76     62.66 o 
   4   6   4        1.56        1.27     41.33 o 
   5   6   4        2.69       -2.06     57.86 o 
   6   6   4      127.70       93.37     72.23 o 
   7   6   4        6.55      -14.93     80.07 o 
 -11   7   4      109.09       96.07     78.22 o 
 -10   7   4        0.92      -10.12     64.21 o 
  -9   7   4      293.72      146.63     85.72 o 
  -8   7   4       18.39       44.23     52.36 o 
  -7   7   4      694.52      846.17     60.41 o 
  -6   7   4     5402.21     6069.86    297.82 o 
  -5   7   4      824.92      701.88     89.11 o 
  -4   7   4       30.42        6.15     25.19 o 
  -3   7   4      333.35      310.96     21.70 o 
  -2   7   4      392.84      474.85     26.64 o 
  -1   7   4     2665.59     2352.22     85.64 o 
   0   7   4       12.23       11.57     30.19 o 
   1   7   4        2.58       -9.19     33.15 o 
   2   7   4      162.38      137.19     39.85 o 
   3   7   4     1170.60     1345.47     67.20 o 
   4   7   4      541.46      615.83     80.00 o 
   5   7   4      109.54      132.83     62.70 o 
   6   7   4       26.63       -5.23     70.92 o 
   7   7   4       47.35       37.52     86.12 o 
 -10   8   4      151.45      206.68     68.65 o 
  -9   8   4      463.70      625.05     79.63 o 
  -8   8   4      142.43      224.76     59.85 o 
  -7   8   4       27.30       47.18     46.62 o 
  -6   8   4      189.75      111.90     45.32 o 
  -5   8   4      382.69      339.94     49.17 o 
  -4   8   4     2681.93     2565.09     65.20 o 
  -3   8   4     7174.42     7533.21    102.62 o 
  -2   8   4     1057.15     1043.24     32.55 o 
  -1   8   4      448.91      426.37     86.60 o 
   0   8   4      177.06       80.62     36.06 o 
   1   8   4     3382.79     3336.66     90.16 o 
   2   8   4       32.63       40.93     41.40 o 
   3   8   4      882.98      966.34    105.21 o 
   4   8   4       94.73       91.43     79.94 o 
   5   8   4       97.96      137.22     68.98 o 
   6   8   4      719.52      763.66     87.39 o 
   7   8   4      173.92      127.30     91.47 o 
 -10   9   4        0.44      -31.97     70.37 o 
  -9   9   4        0.67        9.71     67.88 o 
  -8   9   4      261.21      376.02     65.11 o 
  -7   9   4       31.40       33.28     50.67 o 
  -6   9   4      377.35      316.02     66.60 o 
  -5   9   4       20.62       66.56     40.47 o 
  -4   9   4      400.10      409.58     46.33 o 
  -3   9   4     3754.41     4077.26     67.78 o 
  -2   9   4      387.21      321.17     31.90 o 
  -1   9   4      111.45       87.61     31.09 o 
   0   9   4       22.65       41.58     38.46 o 
   1   9   4       95.15       55.85     40.91 o 
   2   9   4      513.79      411.79     52.79 o 
   3   9   4       71.62       41.99     50.64 o 
   4   9   4      248.68      272.71     88.63 o 
   5   9   4      411.76      418.55    100.57 o 
   6   9   4        1.08      -19.37     78.98 o 
   7   9   4        0.47        8.73     94.65 o 
 -10  10   4        6.34       15.76     98.24 o 
  -9  10   4       87.78      129.30     74.19 o 
  -8  10   4       59.81       10.25     60.93 o 
  -7  10   4      293.01      282.21     60.69 o 
  -6  10   4       31.41       10.46     47.33 o 
  -5  10   4       73.09       88.39     46.09 o 
  -4  10   4       61.36       56.63     35.48 o 
  -3  10   4       83.15       70.60     33.38 o 
  -2  10   4      383.05      384.67     35.58 o 
  -1  10   4      274.27      299.96     37.19 o 
   0  10   4      103.59       39.90     34.58 o 
   1  10   4      142.99      138.77     46.97 o 
   2  10   4      375.32      252.01     55.43 o 
   3  10   4       20.61        2.55     51.98 o 
   4  10   4      385.38      370.84     94.17 o 
   5  10   4       14.10       12.31     95.41 o 
   6  10   4       38.78        9.18    108.33 o 
   7  10   4        0.23        8.72    135.48 o 
 -10  11   4        0.06       -3.55     96.76 o 
  -9  11   4       11.80       18.54     77.57 o 
  -8  11   4      236.42      331.67     98.79 o 
  -7  11   4       84.42      113.43     61.66 o 
  -6  11   4       78.08       29.47     52.54 o 
  -5  11   4      463.28      381.62     52.81 o 
  -4  11   4       44.92       33.05     41.28 o 
  -3  11   4      297.37      253.53     54.48 o 
  -2  11   4        5.99       -6.24     34.85 o 
  -1  11   4      645.52      765.62     52.71 o 
   0  11   4      385.86      401.03     44.15 o 
   1  11   4      283.73      294.46     76.86 o 
   2  11   4      827.05      788.32    102.92 o 
   3  11   4      143.30      166.15     83.27 o 
   4  11   4       45.31      101.07     90.88 o 
   5  11   4     1013.26     1600.96    595.96 o 
   6  11   4      146.63       60.31    124.09 o 
  -9  12   4      212.34      337.00     87.08 o 
  -8  12   4      313.21      230.15     75.80 o 
  -7  12   4      216.34      110.97     62.14 o 
  -6  12   4      187.98      162.76     58.62 o 
  -5  12   4     1014.29     1172.41     71.62 o 
  -4  12   4      407.40      486.99     53.81 o 
  -3  12   4     1500.49     1738.23     89.65 o 
  -2  12   4      594.07      631.29     71.82 o 
  -1  12   4       20.21        6.19     40.82 o 
   0  12   4       64.55       35.56     42.74 o 
   1  12   4     1165.68     1332.67     64.94 o 
   2  12   4      393.64      445.80    126.98 o 
   3  12   4       35.56       54.54     90.02 o 
   4  12   4      190.31       18.43     96.38 o 
   5  12   4       69.49       25.55    119.02 o 
   6  12   4       94.14       85.37    131.51 o 
  -9  13   4       10.94       22.04     90.72 o 
  -8  13   4        7.50       -1.33     80.09 o 
  -7  13   4      247.93      157.51     74.13 o 
  -6  13   4      852.22      858.14     74.75 o 
  -5  13   4       38.68       22.15     55.16 o 
  -4  13   4        9.51        9.03     68.07 o 
  -3  13   4       96.00       12.31     57.29 o 
  -2  13   4        1.10       -7.33     56.51 o 
  -1  13   4      503.14      553.83     71.19 o 
   0  13   4      135.32       59.75     46.81 o 
   1  13   4        0.10      -15.21     48.36 o 
   2  13   4       54.60       92.15     65.78 o 
   3  13   4      498.25      476.10    124.02 o 
   4  13   4      237.48      114.18    112.74 o 
   5  13   4       29.52      -21.50    114.71 o 
   6  13   4        8.80       46.72    139.01 o 
  -9  14   4       71.73       77.84     98.25 o 
  -8  14   4       25.20       45.02     80.98 o 
  -7  14   4       66.30       56.61     75.31 o 
  -6  14   4        0.85      -16.97     66.86 o 
  -5  14   4       53.88       -5.01     58.90 o 
  -4  14   4      201.87      105.31     75.76 o 
  -3  14   4      204.37      219.40     66.09 o 
  -2  14   4        5.47       -3.31     59.26 o 
  -1  14   4       13.18        2.79     48.56 o 
   0  14   4      112.04       11.98     49.67 o 
   1  14   4        8.73      -31.25     65.70 o 
   2  14   4       47.42       74.24     70.99 o 
   3  14   4       15.16       29.28    103.10 o 
   4  14   4        6.21      -19.74    114.81 o 
   5  14   4       24.36        1.12    125.96 o 
  -8  15   4        0.89       -9.96     86.08 o 
  -7  15   4      145.47      186.01     87.36 o 
  -6  15   4      286.26      239.37     87.87 o 
  -5  15   4       41.06       -7.93     90.11 o 
  -4  15   4        0.85       16.14     88.65 o 
  -3  15   4        4.99      -10.21     78.17 o 
  -2  15   4      119.11      106.75     69.96 o 
  -1  15   4      161.89      198.36     69.11 o 
   0  15   4      248.83      191.38     59.14 o 
   1  15   4        7.66      -14.04     73.43 o 
   2  15   4       70.08       55.11    100.41 o 
   3  15   4      273.48      306.72    110.44 o 
   4  15   4      377.22      316.09    132.49 o 
   5  15   4       13.52       75.24    142.26 o 
  -8  16   4       26.69       35.69     93.72 o 
  -7  16   4        1.76      -14.66     85.11 o 
  -6  16   4      135.03      201.49    112.94 o 
  -5  16   4      116.40      175.94     96.32 o 
  -4  16   4      249.85      149.92     94.20 o 
  -3  16   4       32.78       79.66     88.34 o 
  -2  16   4       43.92       16.47     73.17 o 
  -1  16   4      233.44      264.13     96.12 o 
   0  16   4      244.02      104.57     75.88 o 
   1  16   4       15.15       16.80     79.23 o 
   2  16   4      265.52      466.44    184.28 o 
   3  16   4       69.58      105.99    124.32 o 
   4  16   4        1.80        8.25    137.66 o 
  -7  17   4        6.20      -16.59    135.33 o 
  -6  17   4        4.94       -2.41    112.96 o 
  -5  17   4      178.12       91.11    107.91 o 
  -4  17   4      239.22      247.45    105.31 o 
  -3  17   4       12.08       10.97     98.83 o 
  -2  17   4      171.49       79.46     82.37 o 
  -1  17   4       83.16       55.69     81.97 o 
   0  17   4        5.37        5.16    116.59 o 
   1  17   4        1.13       70.60     88.87 o 
   2  17   4        1.67      -25.89    116.27 o 
   3  17   4       15.81       37.08    123.98 o 
  -6  18   4       27.93      -17.41    125.11 o 
  -5  18   4       14.70        1.43    114.92 o 
  -4  18   4        0.53       17.78    109.76 o 
  -3  18   4        2.99       47.41    108.82 o 
  -2  18   4      104.88       64.49     90.76 o 
  -1  18   4       11.80       32.55    127.47 o 
   0  18   4       27.45       30.80    121.43 o 
   1  18   4        2.30      -52.04    207.76 o 
   2  18   4       99.78      235.93    137.41 o 
   3  18   4       17.65       76.17    134.52 o 
  -5  19   4        4.92       14.79    126.86 o 
  -4  19   4        1.70       33.57    123.45 o 
  -3  19   4       16.20       36.19    117.36 o 
  -2  19   4      412.75      519.60    205.29 o 
  -1  19   4       73.46       76.64    142.15 o 
   0  19   4       38.83       -0.90    140.67 o 
   1  19   4        6.85      -50.90    221.19 o 
   2  19   4       14.29      -43.46    142.71 o 
  -4  20   4      142.75       66.38    131.23 o 
  -3  20   4       76.93       97.87    132.10 o 
  -2  20   4        7.96      -59.59    210.97 o 
  -1  20   4        7.33       17.07    152.49 o 
   0  20   4       67.10      159.32    147.77 o 
 -11   1   5        0.08       26.31     79.85 o 
 -10   1   5      163.99      223.58     67.88 o 
  -9   1   5      265.99      263.22     49.82 o 
  -8   1   5      643.37      738.28     63.22 o 
  -7   1   5      866.89      815.29     41.54 o 
  -6   1   5        4.64       13.50     20.87 o 
  -5   1   5       52.80       45.72     16.91 o 
  -4   1   5     1775.46     1624.34     50.04 o 
  -2   1   5       38.40       18.23     20.65 o 
  -1   1   5      104.36       31.72     20.33 o 
   0   1   5     3020.26     3331.39     58.06 o 
   1   1   5       89.80       63.89     26.12 o 
   2   1   5     1509.86     1456.70     63.56 o 
   3   1   5      275.22      333.70     29.86 o 
   4   1   5       66.17       70.02     38.47 o 
   5   1   5      113.49       49.06     55.10 o 
   6   1   5      176.27      149.90     72.46 o 
   7   1   5        0.96       11.17     97.93 o 
 -11   2   5        2.45       39.15     80.89 o 
 -10   2   5      212.86      271.98     68.50 o 
  -9   2   5      477.02      623.43     56.49 o 
  -8   2   5       96.00       33.21     37.75 o 
  -7   2   5      445.43      364.27     38.11 o 
  -6   2   5      400.48      316.83     31.46 o 
  -5   2   5     1686.28     1389.02     40.27 o 
  -4   2   5     1869.59     1517.25     41.11 o 
  -3   2   5     6919.40     6918.70    148.48 o 
  -2   2   5      444.58      425.97     27.33 o 
  -1   2   5     4808.32     4343.11    131.99 o 
   0   2   5     7510.36     7607.63    181.47 o 
   1   2   5     2712.40     2325.02    103.84 o 
   2   2   5     1267.45     1328.64     35.22 o 
   3   2   5       95.48       71.83     26.61 o 
   4   2   5      586.64      539.06     52.68 o 
   5   2   5      511.53      449.96     91.08 o 
   6   2   5      773.44      957.10    102.62 o 
   7   2   5      388.72      543.35    200.75 o 
 -11   3   5       49.19      -12.65     75.50 o 
 -10   3   5       30.63       14.65     56.42 o 
  -9   3   5      450.84      392.83     53.44 o 
  -8   3   5      643.60      677.87     54.80 o 
  -7   3   5     1647.48     1554.92     84.19 o 
  -6   3   5     1596.82     1498.41     42.53 o 
  -5   3   5       19.07       12.53     17.02 o 
  -4   3   5      935.54     1377.21     55.00 o 
  -3   3   5       47.70       13.87     18.50 o 
  -2   3   5      720.58      566.89     57.59 o 
  -1   3   5     1473.61     1261.35     46.62 o 
   0   3   5       93.02       35.93     27.83 o 
   1   3   5     1380.38     1311.20     44.47 o 
   2   3   5       77.14       25.20     23.05 o 
   3   3   5       28.62       22.16     31.66 o 
   4   3   5      320.08      234.57     62.60 o 
   5   3   5       18.81       -1.89     50.38 o 
   6   3   5       17.85       10.71     76.80 o 
   7   3   5       70.77       80.37    133.88 o 
 -11   4   5        2.75       19.80     79.64 o 
 -10   4   5        1.77       17.98     57.04 o 
  -9   4   5      219.89      215.89     52.75 o 
  -8   4   5       10.28      -16.87     44.41 o 
  -7   4   5      104.60       50.25     37.72 o 
  -6   4   5       18.87       18.55     24.81 o 
  -5   4   5     3678.11     4056.33     91.88 o 
  -4   4   5       15.43        3.90     20.21 o 
  -3   4   5     1576.36     1830.33     57.56 o 
  -2   4   5       14.21      -10.04     15.45 o 
  -1   4   5     1184.16     1276.21     57.30 o 
   0   4   5      153.71      215.55     32.28 o 
   1   4   5      162.52      152.75     17.32 o 
   2   4   5      289.78      308.83    110.41 o 
   3   4   5      371.32      311.41     48.98 o 
   4   4   5       11.17       19.59     39.53 o 
   5   4   5       29.56       22.71     51.40 o 
   6   4   5       30.96       40.42     62.11 o 
   7   4   5       26.84        1.20    145.57 o 
 -11   5   5        2.47        4.04     72.12 o 
 -10   5   5        1.18       19.22     56.08 o 
  -9   5   5        2.99        5.08     59.90 o 
  -8   5   5      995.05     1200.50     66.72 o 
  -7   5   5      878.27      872.55    300.72 o 
  -6   5   5      773.98      744.22     46.32 o 
  -5   5   5       63.63       78.44     18.04 o 
  -4   5   5      686.50      577.87     38.72 o 
  -3   5   5      891.54      688.01     32.18 o 
  -2   5   5     8806.85     9008.59    127.67 o 
  -1   5   5     1080.06      961.09     91.03 o 
   0   5   5      387.94      417.28     57.89 o 
   1   5   5       21.31      -11.34     35.15 o 
   2   5   5      779.30      777.81     54.80 o 
   3   5   5     1798.86     1737.70     95.95 o 
   4   5   5      574.97      634.54     71.75 o 
   5   5   5        9.22       -9.25     54.86 o 
   6   5   5       59.75       64.12     76.48 o 
   7   5   5       53.18      103.88    119.24 o 
 -11   6   5      206.44      260.68     76.07 o 
 -10   6   5       25.90       74.66     59.55 o 
  -9   6   5       13.95        5.13     61.70 o 
  -8   6   5        8.03        1.74     49.35 o 
  -7   6   5      288.79      324.46     47.43 o 
  -6   6   5     1531.96     1545.56     61.04 o 
  -5   6   5     2969.16     2676.97     78.31 o 
  -4   6   5     2399.98     2329.21     62.50 o 
  -3   6   5      446.18      525.32     27.37 o 
  -2   6   5      823.61      945.41     43.88 o 
  -1   6   5      832.15      749.70     41.30 o 
   0   6   5      462.57      373.95     54.64 o 
   1   6   5     2471.55     2387.19    145.16 o 
   2   6   5     1931.37     2038.94     91.19 o 
   3   6   5      480.53      297.96    107.26 o 
   4   6   5        1.83       23.96     61.29 o 
   5   6   5      546.08      498.18     73.78 o 
   6   6   5      302.87      238.08     76.38 o 
   7   6   5       47.30       86.01     95.39 o 
 -11   7   5        0.14       16.31     71.07 o 
 -10   7   5       14.28      -26.47     59.30 o 
  -9   7   5       12.07       24.52     56.74 o 
  -8   7   5        2.04       17.68     52.42 o 
  -7   7   5      130.02      112.63     45.34 o 
  -6   7   5      220.66      270.79     65.82 o 
  -5   7   5        4.07       11.54     31.36 o 
  -4   7   5      167.39      205.93     48.64 o 
  -3   7   5     2242.20     2290.62     71.58 o 
  -2   7   5      347.21      301.09     31.39 o 
  -1   7   5      429.10      422.38     50.18 o 
   0   7   5       98.39      113.64     38.61 o 
   1   7   5       33.22       18.21     36.88 o 
   2   7   5      270.50      245.74     47.80 o 
   3   7   5     1058.09      981.77    105.04 o 
   4   7   5      500.81      503.46     99.34 o 
   5   7   5       79.46      101.90     97.08 o 
   6   7   5      239.10       89.80     78.30 o 
   7   7   5       59.73       16.04     98.16 o 
 -11   8   5        1.10        7.26     75.58 o 
 -10   8   5        6.42       10.86     77.31 o 
  -9   8   5      116.77       47.63     59.85 o 
  -8   8   5       20.61       13.67     50.96 o 
  -7   8   5       37.43       14.47     44.37 o 
  -6   8   5        1.70       -4.11     38.07 o 
  -5   8   5      398.80      318.14     56.96 o 
  -4   8   5       94.15       65.88     27.50 o 
  -3   8   5      222.73      258.08     25.63 o 
  -2   8   5       69.01       87.28     28.95 o 
  -1   8   5       68.95       45.58     33.86 o 
   0   8   5      848.00      731.85     48.77 o 
   1   8   5      809.91      776.93     69.72 o 
   2   8   5      606.44      636.59     92.55 o 
   3   8   5      116.01       37.71     52.56 o 
   4   8   5        6.06        6.12     77.59 o 
   5   8   5        0.45       30.44     91.99 o 
   6   8   5       30.08      101.42    118.81 o 
 -10   9   5       16.87       21.21     82.91 o 
  -9   9   5      158.02      108.34     69.26 o 
  -8   9   5        7.66       11.20     56.12 o 
  -7   9   5       55.14       73.66     48.49 o 
  -6   9   5      436.31      509.41     69.61 o 
  -5   9   5        8.33        8.84     38.83 o 
  -4   9   5     1754.84     1663.85    111.54 o 
  -3   9   5      788.74      755.52     33.61 o 
  -2   9   5     1536.82     1467.71     63.29 o 
  -1   9   5     2487.69     2501.96    103.49 o 
   0   9   5       79.11       24.79     41.71 o 
   1   9   5      104.75       39.15     43.96 o 
   2   9   5       87.00       70.96     50.59 o 
   3   9   5      935.39     1024.99     70.54 o 
   4   9   5      613.04      593.45     97.99 o 
   5   9   5      549.10      520.02    106.11 o 
   6   9   5        3.54       21.58    118.85 o 
 -10  10   5      283.34      317.17     99.36 o 
  -9  10   5      229.41      192.53     71.56 o 
  -8  10   5       36.65       10.13     58.32 o 
  -7  10   5        4.68      -22.71     52.98 o 
  -6  10   5      757.13      885.95     62.38 o 
  -5  10   5     2961.54     3288.97    246.08 o 
  -4  10   5      864.17      897.65     48.31 o 
  -3  10   5        4.01        0.83     26.41 o 
  -2  10   5        0.97        2.37     32.41 o 
  -1  10   5       98.49       38.24     35.88 o 
   0  10   5     1561.48     1659.55    122.67 o 
   1  10   5     2054.38     2219.01     85.55 o 
   2  10   5        2.77       -1.56     52.23 o 
   3  10   5       41.58      -12.51     58.04 o 
   4  10   5       95.30       67.18     93.63 o 
   5  10   5      193.79      188.76    107.02 o 
   6  10   5      100.32      100.08    120.66 o 
 -10  11   5        3.02       20.12     83.94 o 
  -9  11   5       11.49      -21.06     72.46 o 
  -8  11   5       59.48       50.22     61.71 o 
  -7  11   5        8.97       19.80     55.15 o 
  -6  11   5       56.63       44.41     49.56 o 
  -5  11   5        0.11        6.63     44.37 o 
  -4  11   5      186.93      171.05     42.24 o 
  -3  11   5      436.17      564.55     95.34 o 
  -2  11   5      524.50      604.68     59.42 o 
  -1  11   5      203.75      159.93     40.76 o 
   0  11   5       83.60      108.12     49.22 o 
   1  11   5      327.14      364.06     59.67 o 
   2  11   5      313.52      289.77     61.12 o 
   3  11   5      225.48      152.28     92.96 o 
   4  11   5       44.25       -0.99     95.66 o 
   5  11   5       39.34       30.40    112.72 o 
   6  11   5        2.37        2.83    134.36 o 
 -10  12   5        3.44       11.53     87.83 o 
  -9  12   5       49.81       21.84     80.46 o 
  -8  12   5      134.98      114.43     68.96 o 
  -7  12   5       58.88       -4.83     61.70 o 
  -6  12   5       20.26       -2.59     51.55 o 
  -5  12   5      946.36     1185.73    101.66 o 
  -4  12   5       48.25       42.03     46.57 o 
  -3  12   5      145.03      162.07     57.69 o 
  -2  12   5        0.99      -14.40     40.56 o 
  -1  12   5        4.22       12.67     41.40 o 
   0  12   5       88.83       57.78     46.53 o 
   1  12   5      322.63      255.98     61.95 o 
   2  12   5       11.77        1.78     62.28 o 
   3  12   5       77.40       59.16     89.84 o 
   4  12   5        1.49       -5.50    107.22 o 
   5  12   5      144.46      132.63    120.25 o 
  -9  13   5       26.24       74.11     84.30 o 
  -8  13   5      180.93      296.30     81.18 o 
  -7  13   5       57.22       51.32     66.57 o 
  -6  13   5      206.74      114.01     60.17 o 
  -5  13   5        5.61        6.73     53.51 o 
  -4  13   5       58.78       61.89     71.29 o 
  -3  13   5      574.73      575.76     66.01 o 
  -2  13   5      361.71      441.34     69.16 o 
  -1  13   5      455.22      576.34     55.26 o 
   0  13   5       63.69       38.85     49.11 o 
   1  13   5        0.78       -2.27     54.31 o 
   2  13   5      236.47      265.53     69.73 o 
   3  13   5      276.23      346.64    108.15 o 
   4  13   5      304.42      365.34    120.44 o 
   5  13   5      223.93       81.32    135.10 o 
  -9  14   5       24.64       26.41     90.38 o 
  -8  14   5        1.33       -1.82     79.96 o 
  -7  14   5      244.91      251.20     72.25 o 
  -6  14   5      579.09      625.54     73.23 o 
  -5  14   5        4.01       42.05     57.18 o 
  -4  14   5      310.09      302.00     81.59 o 
  -3  14   5      400.24      502.58    103.78 o 
  -2  14   5      101.55      101.12     63.04 o 
  -1  14   5     1074.52     1167.49     65.09 o 
   0  14   5      981.65     1178.69    277.09 o 
   1  14   5      234.01      410.88     76.37 o 
   2  14   5      415.13      337.29    112.90 o 
   3  14   5        0.69       21.52    109.44 o 
   4  14   5       67.11       20.93    118.20 o 
   5  14   5       65.29      116.29    145.37 o 
  -8  15   5       92.39      110.02     87.41 o 
  -7  15   5       55.74       54.71     77.65 o 
  -6  15   5        0.13       11.46     71.67 o 
  -5  15   5       89.47       34.18     86.51 o 
  -4  15   5       70.39      -30.62     77.93 o 
  -3  15   5        8.22       14.29     68.97 o 
  -2  15   5      501.22      507.57     79.65 o 
  -1  15   5       10.93      -30.24     70.33 o 
   0  15   5        0.84       39.15     63.01 o 
   1  15   5        0.31       -9.29     74.75 o 
   2  15   5       57.26       48.52    105.23 o 
   3  15   5       58.90        7.64    118.40 o 
   4  15   5        0.32       -1.92    124.22 o 
  -8  16   5        0.03      -11.16     88.78 o 
  -7  16   5       30.59       13.44     86.19 o 
  -6  16   5       30.29       67.21    103.01 o 
  -5  16   5      102.92       42.58     93.29 o 
  -4  16   5       14.21       14.69     91.83 o 
  -3  16   5       50.00       27.08     90.96 o 
  -2  16   5       80.51       56.51     79.83 o 
  -1  16   5       18.24      -12.60     76.43 o 
   0  16   5       38.47       42.01     78.68 o 
   1  16   5       13.85      -13.32     83.64 o 
   2  16   5       41.39       57.03    115.36 o 
   3  16   5        2.26      -13.34    126.77 o 
  -7  17   5       82.39        2.65    122.74 o 
  -6  17   5      132.48      114.12    117.56 o 
  -5  17   5        0.45       25.21    106.74 o 
  -4  17   5        2.95       -4.58    102.81 o 
  -3  17   5       88.54      163.08    103.56 o 
  -2  17   5      566.96      559.56     95.03 o 
  -1  17   5       37.73       57.55     87.07 o 
   0  17   5        0.52       16.42    117.51 o 
   1  17   5       45.32       -2.47     91.11 o 
   2  17   5      250.41      317.11    191.39 o 
   3  17   5      150.32      188.44    145.32 o 
  -6  18   5       39.85       76.52    122.64 o 
  -5  18   5      123.54      193.23    123.72 o 
  -4  18   5       81.69      111.56    112.11 o 
  -3  18   5        1.41       10.90    110.36 o 
  -2  18   5       82.66       78.79     93.29 o 
  -1  18   5       39.30        4.61    132.41 o 
   0  18   5      161.92       79.36    129.41 o 
   1  18   5      127.69      275.37    214.84 o 
   2  18   5       54.86      102.52    137.71 o 
  -5  19   5        6.94       -5.52    117.19 o 
  -4  19   5      268.04      168.97    124.63 o 
  -3  19   5       72.51       39.15    121.49 o 
  -2  19   5       22.96       29.73    187.32 o 
  -1  19   5       22.41       48.35    146.62 o 
   0  19   5        6.84       52.85    145.40 o 
   1  19   5        0.89       16.17    243.97 o 
  -3  20   5       14.12       26.31    133.21 o 
  -2  20   5        1.17       -6.61    200.75 o 
  -1  20   5        2.50      -38.12    157.38 o 
 -12   0   6       59.73       61.73    128.53 o 
 -11   0   6      241.38      519.93    129.33 o 
 -10   0   6      293.02      346.11    100.47 o 
  -9   0   6      294.16      408.31     84.11 o 
  -8   0   6      220.30      173.78     46.84 o 
  -7   0   6      116.25      121.96     35.66 o 
  -6   0   6      588.18      606.11     98.50 o 
  -5   0   6     7399.87     7383.73    152.36 o 
  -4   0   6      396.93       -2.40     37.48 o 
  -3   0   6     5660.78     4915.96    161.53 o 
  -2   0   6     3201.01     2877.64    113.83 o 
  -1   0   6    18546.96    18379.76    424.61 o 
   0   0   6     3532.87     3028.32    194.53 o 
   1   0   6     4956.43     4860.13    139.82 o 
   2   0   6      125.63       74.29     53.29 o 
   3   0   6      953.73      996.72    152.91 o 
   4   0   6     2016.51     1881.59    207.33 o 
   5   0   6     1137.16     1588.52    122.27 o 
   6   0   6      189.19      242.43    140.29 o 
   7   0   6       89.30      -18.77    142.63 o 
 -12   1   6       61.54       69.58     92.70 o 
 -11   1   6       12.93       15.30     75.97 o 
 -10   1   6       56.96       70.55     62.13 o 
  -9   1   6      168.30      163.81     47.30 o 
  -8   1   6      700.44      839.71     54.35 o 
  -7   1   6        7.31        1.93     27.47 o 
  -6   1   6       39.84        5.69     20.68 o 
  -5   1   6      115.43       55.88     20.34 o 
  -4   1   6     4189.01     4123.83    108.42 o 
  -3   1   6    17988.42    17467.19    336.37 o 
  -2   1   6     2013.86     2067.30     81.93 o 
  -1   1   6      642.54      649.00     45.00 o 
   0   1   6       28.24       14.38     25.60 o 
   1   1   6     2576.95     2529.38     65.81 o 
   2   1   6     1616.10     1829.64    112.11 o 
   3   1   6      666.79      622.52     42.30 o 
   4   1   6       39.88       30.78     53.86 o 
   5   1   6      115.31       99.38     65.16 o 
   6   1   6       12.05       20.09     92.22 o 
   7   1   6       36.39      102.34    113.73 o 
 -12   2   6        1.72      -22.65     92.69 o 
 -11   2   6       74.18       -1.45     72.89 o 
 -10   2   6      162.63      170.44     65.31 o 
  -9   2   6       20.11       35.63     44.49 o 
  -8   2   6      111.41       48.49     45.40 o 
  -7   2   6     1220.37     1244.02     71.30 o 
  -6   2   6       99.14      113.38     21.42 o 
  -5   2   6     2297.80     2388.92     46.71 o 
  -4   2   6      148.64      164.84     40.38 o 
  -3   2   6      415.14      527.81     41.09 o 
  -2   2   6        1.14       10.74     24.65 o 
  -1   2   6       20.95       16.07     25.14 o 
   0   2   6        1.22        2.74     28.94 o 
   1   2   6     1044.89     1052.88     49.37 o 
   2   2   6       53.08       74.15     38.60 o 
   3   2   6      102.78       91.29     37.93 o 
   4   2   6      775.94      743.52     55.51 o 
   5   2   6       33.59       59.89     65.48 o 
   6   2   6       47.74        1.86     81.19 o 
   7   2   6       11.08       36.07    158.06 o 
 -12   3   6       32.78        6.93     94.95 o 
 -11   3   6       44.88       11.21     74.37 o 
 -10   3   6      240.83      168.07     55.34 o 
  -9   3   6      426.67      383.43     74.16 o 
  -8   3   6      383.50      505.18     49.25 o 
  -7   3   6      196.35      253.93     48.06 o 
  -6   3   6     1160.21     1314.26     62.83 o 
  -5   3   6     1788.79     1761.85     37.98 o 
  -4   3   6     1812.88     1548.24     56.65 o 
  -3   3   6     4210.22     3611.75     72.93 o 
  -2   3   6     8441.32     9053.68    169.43 o 
  -1   3   6      226.65      228.17     40.79 o 
   0   3   6       68.73       28.50     31.88 o 
   1   3   6      177.34      138.20     41.52 o 
   2   3   6      554.77      512.19     54.07 o 
   3   3   6     1320.19     1300.71     80.03 o 
   4   3   6      988.45     1216.36     73.33 o 
   5   3   6       51.97       28.13     71.78 o 
   6   3   6        0.60       30.08     88.50 o 
 -12   4   6      179.97       91.81     89.62 o 
 -11   4   6       68.22      119.56     77.98 o 
 -10   4   6       48.86       56.62     56.57 o 
  -9   4   6       13.82       32.64     57.47 o 
  -8   4   6       66.88       16.95     43.48 o 
  -7   4   6     1547.68     1535.18     59.75 o 
  -6   4   6     4179.71     4381.05    156.74 o 
  -5   4   6      993.20      856.89     43.72 o 
  -4   4   6      575.06      530.29     39.88 o 
  -3   4   6      268.44      273.95     22.79 o 
  -2   4   6     6411.27     5901.11     91.66 o 
  -1   4   6     8419.57     7636.24    143.20 o 
   0   4   6     6861.10     7823.32    149.24 o 
   1   4   6     4255.56     4570.76    107.54 o 
   2   4   6      191.55      190.45     50.48 o 
   3   4   6      152.47      118.12     47.87 o 
   4   4   6      267.91      256.52     76.43 o 
   5   4   6      435.15      423.22     64.37 o 
   6   4   6      576.25      543.59    115.97 o 
 -11   5   6       52.45       63.39     65.04 o 
 -10   5   6       67.82        3.26     54.59 o 
  -9   5   6        7.63       30.86     61.90 o 
  -8   5   6      229.40      243.17     49.82 o 
  -7   5   6      813.50      722.29     75.12 o 
  -6   5   6      176.35      188.61     36.72 o 
  -5   5   6     3171.34     3136.63    111.91 o 
  -4   5   6     2018.12     1987.21     68.50 o 
  -3   5   6     1890.35     1815.34     85.13 o 
  -2   5   6      270.75      258.28     21.94 o 
  -1   5   6      573.95      520.26     46.72 o 
   0   5   6      925.08     1119.01     67.19 o 
   1   5   6     2292.83     2487.86     80.11 o 
   2   5   6     1067.28     1168.57     89.57 o 
   3   5   6     1726.06     1832.08     84.79 o 
   4   5   6       14.01       -9.37     66.66 o 
   5   5   6      122.61       89.21     77.30 o 
   6   5   6      142.79       83.28    113.32 o 
 -11   6   6        1.00       11.35     66.51 o 
 -10   6   6        6.67       14.35     74.99 o 
  -9   6   6      100.52       64.28     53.51 o 
  -8   6   6        0.03       -2.32     45.41 o 
  -7   6   6       54.14       34.74     41.41 o 
  -6   6   6       14.35       -1.42     33.60 o 
  -5   6   6        2.64        4.84     26.65 o 
  -4   6   6     2442.41     2496.94     78.38 o 
  -3   6   6      365.38      439.04     27.80 o 
  -2   6   6      875.85     1081.99     62.06 o 
  -1   6   6     1406.45     1398.05    124.51 o 
   0   6   6     1303.91     1354.76     58.20 o 
   1   6   6       76.20       87.70     42.13 o 
   2   6   6        2.37       -0.62     45.60 o 
   3   6   6      196.86      101.84     58.29 o 
   4   6   6        2.72       42.02     85.47 o 
   5   6   6       26.33       14.95     96.32 o 
   6   6   6      391.48      304.78    122.38 o 
 -11   7   6       34.69       25.32     70.64 o 
 -10   7   6      174.59      217.21    115.94 o 
  -9   7   6      606.35      561.75    135.56 o 
  -8   7   6      870.27      908.36     62.14 o 
  -7   7   6      105.39      148.92     46.32 o 
  -6   7   6        4.00       10.46     37.29 o 
  -5   7   6        2.57       12.86     28.69 o 
  -4   7   6     3177.39     3301.35     69.44 o 
  -3   7   6     1141.61     1301.99     58.37 o 
  -2   7   6     1702.45     1613.84     44.48 o 
  -1   7   6       52.11       17.07     35.52 o 
   0   7   6       11.48        4.31     37.77 o 
   1   7   6      590.70      498.80     50.44 o 
   2   7   6     2115.16     2438.34     87.44 o 
   3   7   6      283.42      250.31    123.09 o 
   4   7   6      313.38      190.74     87.66 o 
   5   7   6       13.86        6.95     98.00 o 
   6   7   6       53.73       40.73    119.16 o 
 -11   8   6      230.67      215.62     74.10 o 
 -10   8   6      223.18      481.53    291.33 o 
  -9   8   6        3.14        0.28     59.85 o 
  -8   8   6       46.70       60.70     52.42 o 
  -7   8   6     1345.48     1442.17     77.81 o 
  -6   8   6     2485.22     2702.16     81.43 o 
  -5   8   6     2726.94     2698.13    190.29 o 
  -4   8   6       74.55       34.28     24.56 o 
  -3   8   6        2.61       -2.33     23.80 o 
  -2   8   6      782.82      723.74     62.14 o 
  -1   8   6     2436.61     2223.45     72.23 o 
   0   8   6     3915.13     3576.06     96.13 o 
   1   8   6      693.75      651.63     79.99 o 
   2   8   6       50.88       41.04     50.39 o 
   3   8   6       40.98       28.72     56.18 o 
   4   8   6      480.88      409.34    117.21 o 
   5   8   6      496.56      526.27    163.87 o 
   6   8   6       18.05       59.10    128.60 o 
 -11   9   6       11.72        0.39     93.32 o 
 -10   9   6       78.28       52.22     77.96 o 
  -9   9   6       32.05       69.09     62.80 o 
  -8   9   6      327.23      217.12     56.68 o 
  -7   9   6        1.29       -3.39     47.04 o 
  -6   9   6      160.61       82.89     42.04 o 
  -5   9   6     1304.35     1378.06     93.40 o 
  -4   9   6     1191.18     1096.22     65.42 o 
  -3   9   6      426.04      398.67     31.18 o 
  -2   9   6        3.31        4.59     37.26 o 
  -1   9   6      169.53      137.54     43.25 o 
   0   9   6        1.33       26.68     45.89 o 
   1   9   6      690.54      677.70     59.16 o 
   2   9   6      340.11      252.66     58.29 o 
   3   9   6      483.90      437.34     70.31 o 
   4   9   6      118.99       90.86     96.17 o 
   5   9   6        8.43       21.01    113.96 o 
   6   9   6        1.00       47.28    128.75 o 
 -10  10   6        0.63        5.09     75.41 o 
  -9  10   6       15.21        0.16     69.60 o 
  -8  10   6        8.60       -7.32     58.36 o 
  -7  10   6       70.42        9.67     50.63 o 
  -6  10   6      263.27      164.26     74.23 o 
  -5  10   6       82.95       29.04     40.13 o 
  -4  10   6       20.32       18.49     34.70 o 
  -3  10   6       56.27       43.30     28.53 o 
  -2  10   6      275.26      264.13     39.16 o 
  -1  10   6       15.74       18.93     43.47 o 
   0  10   6      153.56      117.47     47.29 o 
   1  10   6      218.96      221.03     67.38 o 
   2  10   6       50.66       41.22     57.24 o 
   3  10   6        0.25       40.62     83.82 o 
   4  10   6      108.67      107.47    107.24 o 
   5  10   6       78.38       35.05    109.28 o 
 -10  11   6       49.90       51.79     81.23 o 
  -9  11   6      402.51      435.22     79.58 o 
  -8  11   6       57.79      146.17     65.62 o 
  -7  11   6      432.78      392.59     62.08 o 
  -6  11   6      207.44       72.76     49.03 o 
  -5  11   6     1148.07     1166.00     63.61 o 
  -4  11   6     1153.70     1325.74     58.36 o 
  -3  11   6      439.48      400.46     67.37 o 
  -2  11   6      738.54      740.54     71.20 o 
  -1  11   6     1116.59     1062.30    138.17 o 
   0  11   6       66.36       17.44     51.72 o 
   1  11   6      471.70      438.13     62.66 o 
   2  11   6      513.65      672.98     98.47 o 
   3  11   6      965.49      764.15    134.08 o 
   4  11   6      134.71       92.16    110.17 o 
   5  11   6        2.08      -14.65    129.25 o 
 -10  12   6       69.45       84.06     84.15 o 
  -9  12   6       10.91      -37.02     75.44 o 
  -8  12   6      483.65      487.02     77.11 o 
  -7  12   6      608.70      674.71     72.14 o 
  -6  12   6      247.63      298.89     59.98 o 
  -5  12   6      587.65      671.18     58.08 o 
  -4  12   6      307.22      250.43     46.40 o 
  -3  12   6        3.10        2.18     57.00 o 
  -2  12   6      717.26      764.11     53.03 o 
  -1  12   6     1394.88     1664.66     83.68 o 
   0  12   6      668.08      743.15     96.34 o 
   1  12   6       13.54       22.04     60.96 o 
   2  12   6       64.73       57.34     67.00 o 
   3  12   6        4.37        4.97    103.07 o 
   4  12   6      127.25       56.68    117.84 o 
   5  12   6      219.76      164.12    185.25 o 
  -9  13   6       38.68       51.07     85.43 o 
  -8  13   6      249.03      166.26     76.29 o 
  -7  13   6      122.12       95.20     67.31 o 
  -6  13   6      315.22      275.09     93.45 o 
  -5  13   6      138.23       49.41     52.63 o 
  -4  13   6       54.63        8.32     70.88 o 
  -3  13   6      266.12      329.78     66.96 o 
  -2  13   6      452.14      336.53     69.92 o 
  -1  13   6      567.60      441.09    133.57 o 
   0  13   6      226.69      152.06     56.97 o 
   1  13   6       18.41       -7.61     64.00 o 
   2  13   6      262.82       95.66     71.02 o 
   3  13   6       59.47       39.01    107.61 o 
   4  13   6       12.14      -30.85    124.72 o 
  -9  14   6        2.16       -5.78     87.55 o 
  -8  14   6        1.90      -15.86     74.09 o 
  -7  14   6       40.32       16.46     70.75 o 
  -6  14   6       68.74       55.91     65.19 o 
  -5  14   6      241.56      327.05     66.26 o 
  -4  14   6       30.53       -3.75     76.54 o 
  -3  14   6       12.42      -17.50     66.90 o 
  -2  14   6       19.49        5.74     68.05 o 
  -1  14   6      626.84      525.81     61.92 o 
   0  14   6        7.68       -9.57     58.94 o 
   1  14   6        9.20        1.23     74.77 o 
   2  14   6        0.06      -13.65    106.05 o 
   3  14   6       50.56       79.96    120.86 o 
   4  14   6       51.92      124.78    127.94 o 
  -8  15   6      350.82      323.87     89.27 o 
  -7  15   6      163.25      112.90     77.06 o 
  -6  15   6        6.03      -13.94     65.13 o 
  -5  15   6        1.23       -7.49     87.58 o 
  -4  15   6      114.01      170.35     89.16 o 
  -3  15   6      958.55     1296.27    106.62 o 
  -2  15   6      420.56      540.97     99.36 o 
  -1  15   6       15.59        8.49     74.37 o 
   0  15   6       30.51       28.78     65.96 o 
   1  15   6      296.12      331.10     85.84 o 
   2  15   6      519.50      432.53    120.56 o 
   3  15   6      109.21       43.66    131.22 o 
  -8  16   6       88.21       65.48     91.17 o 
  -7  16   6      166.69      202.50     84.91 o 
  -6  16   6      331.35      231.83    106.47 o 
  -5  16   6        2.58       38.79     96.32 o 
  -4  16   6       55.59       59.04     99.35 o 
  -3  16   6       93.65       42.29     98.67 o 
  -2  16   6      381.61      414.26     88.55 o 
  -1  16   6       24.43       31.66     82.70 o 
   0  16   6      233.05      252.23     90.60 o 
   1  16   6      163.97      145.49     91.97 o 
   2  16   6       25.00      -20.43    126.13 o 
   3  16   6       36.11      -11.75    130.68 o 
  -7  17   6        6.62      -12.07    115.67 o 
  -6  17   6        0.43      -34.98    108.41 o 
  -5  17   6      224.30      200.40    113.17 o 
  -4  17   6      150.50      204.57    110.17 o 
  -3  17   6        3.79       27.13    107.91 o 
  -2  17   6        0.11        2.82     91.18 o 
  -1  17   6        5.07        4.32    124.77 o 
   0  17   6       25.74       11.92    128.68 o 
   1  17   6        2.22       14.07    121.36 o 
   2  17   6        2.13       11.92    137.14 o 
  -6  18   6       39.27      -18.30    117.12 o 
  -5  18   6       28.45       14.75    120.43 o 
  -4  18   6      242.91      262.43    121.37 o 
  -3  18   6        1.58       25.01    116.59 o 
  -2  18   6      119.55       58.37     97.63 o 
  -1  18   6        8.00       29.64    137.75 o 
   0  18   6       63.73       80.86    136.46 o 
   1  18   6       96.00      104.21    244.84 o 
  -5  19   6        7.57       10.42    128.12 o 
  -4  19   6      190.68      193.29    126.04 o 
  -3  19   6      128.93      200.32    129.62 o 
  -2  19   6       67.32       63.12    141.86 o 
  -1  19   6        2.50       -5.38    144.75 o 
   0  19   6       17.80      -20.35    154.00 o 
 -12   1   7      139.61      226.79     94.77 o 
 -11   1   7      248.10      290.00     77.06 o 
 -10   1   7      317.15      343.55    116.91 o 
  -9   1   7      318.36      259.57     45.97 o 
  -8   1   7       60.62       26.79     38.12 o 
  -7   1   7       31.53       21.67     24.23 o 
  -6   1   7     2007.19     2100.90     49.24 o 
  -5   1   7     1893.10     1948.20     93.39 o 
  -4   1   7     6233.06     6330.08    143.52 o 
  -3   1   7     5901.72     6471.57    315.21 o 
  -2   1   7     3474.26     3451.66    239.26 o 
  -1   1   7       73.67       53.68     30.78 o 
   0   1   7       51.71       33.43     31.04 o 
   1   1   7     1601.49     1753.30    110.21 o 
   2   1   7     1238.07     1468.70     67.04 o 
   3   1   7      557.85      633.77     62.57 o 
   4   1   7      370.38      408.05     66.54 o 
   5   1   7       17.50       12.03     73.84 o 
   6   1   7       69.80       91.96    102.56 o 
 -12   2   7      360.56      417.85     92.26 o 
 -11   2   7      268.79      397.31    157.06 o 
 -10   2   7       94.76      101.94     64.17 o 
  -9   2   7       15.56        9.27     40.44 o 
  -8   2   7     2240.12     2070.86     77.39 o 
  -7   2   7     2031.93     1962.81     60.67 o 
  -6   2   7     4198.44     3922.92     63.04 o 
  -5   2   7     2423.88     2447.75     61.29 o 
  -4   2   7      113.56       74.41     35.52 o 
  -3   2   7     5789.21     5958.50    220.92 o 
  -2   2   7    18970.02    20089.72    471.84 o 
  -1   2   7     6321.78     6233.92    130.32 o 
   0   2   7     1511.95     1678.81     66.44 o 
   1   2   7       70.10       63.67     38.05 o 
   2   2   7     1062.06     1015.64     80.81 o 
   3   2   7     1966.37     1949.71     79.68 o 
   4   2   7     1289.50     1340.36     82.18 o 
   5   2   7      496.79      513.76     91.19 o 
   6   2   7       22.88       14.23    110.54 o 
 -12   3   7       45.34      166.31     89.03 o 
 -11   3   7       36.93       80.02     72.03 o 
 -10   3   7      331.47      358.93     58.78 o 
  -9   3   7      249.80      213.00     61.77 o 
  -8   3   7       15.41        4.33     40.02 o 
  -7   3   7      217.11      231.79     40.35 o 
  -6   3   7        2.92      -10.36     21.04 o 
  -5   3   7       21.73        6.32     22.60 o 
  -4   3   7     5936.45     5617.25    104.31 o 
  -3   3   7     2120.36     2050.73     75.78 o 
  -2   3   7      113.58      124.79     31.49 o 
  -1   3   7       59.61       -0.28     31.85 o 
   0   3   7      802.90      855.84     52.12 o 
   1   3   7     1012.25      953.05     67.54 o 
   2   3   7     1123.45     1026.82     80.11 o 
   3   3   7      537.22      543.78     62.04 o 
   4   3   7      109.56       76.24     63.78 o 
   5   3   7      193.46      161.64     83.36 o 
   6   3   7      103.30      118.31    100.53 o 
 -12   4   7        0.02        1.92     87.94 o 
 -11   4   7       17.19      -10.67     75.20 o 
 -10   4   7      176.07      148.32     53.71 o 
  -9   4   7      250.95      306.07     61.89 o 
  -8   4   7       17.20        0.29     42.44 o 
  -7   4   7      110.95       88.72     49.85 o 
  -6   4   7      272.05      176.33     24.81 o 
  -5   4   7       38.47       33.98     29.03 o 
  -4   4   7       80.24      140.46     39.72 o 
  -3   4   7      692.08      620.80     32.25 o 
  -2   4   7      155.53      204.46     21.24 o 
  -1   4   7       48.13       51.12     35.82 o 
   0   4   7      191.55      167.88     41.17 o 
   1   4   7      146.24      136.32     44.52 o 
   2   4   7       42.89       35.02     55.94 o 
   3   4   7       50.69       83.98     54.60 o 
   4   4   7      113.43       38.93     65.47 o 
   5   4   7       27.93      -14.51     84.14 o 
   6   4   7       29.49      -34.30    128.80 o 
 -12   5   7       22.85       35.73     85.93 o 
 -11   5   7      312.23      259.98     67.43 o 
 -10   5   7      637.13      788.35     83.77 o 
  -9   5   7      413.86      435.45     70.65 o 
  -8   5   7      622.48      818.72    244.38 o 
  -7   5   7       12.85       -0.49     38.40 o 
  -6   5   7      799.49      805.22     45.00 o 
  -5   5   7     6625.32     6918.25    147.96 o 
  -4   5   7    11290.42    11582.19    192.59 o 
  -3   5   7      919.61      778.85     47.56 o 
  -2   5   7      367.27      438.19     26.26 o 
  -1   5   7      122.68      111.49     38.95 o 
   0   5   7     1311.11     1362.65     65.22 o 
   1   5   7     2443.61     2525.28     86.08 o 
   2   5   7     3344.04     3373.57    129.88 o 
   3   5   7      269.45      192.95     66.72 o 
   4   5   7        0.73       31.73     75.32 o 
   5   5   7       63.29       69.32    110.28 o 
   6   5   7      139.03       50.94    128.44 o 
 -12   6   7      115.67      123.04     91.88 o 
 -11   6   7      105.53      138.87     67.59 o 
 -10   6   7        7.47       30.24     67.16 o 
  -9   6   7      171.21       94.03     55.77 o 
  -8   6   7      586.16      582.29     55.93 o 
  -7   6   7     2470.62     2583.76     79.45 o 
  -6   6   7     1598.85     1657.93     85.09 o 
  -5   6   7       68.92       15.51     28.65 o 
  -4   6   7      548.83      633.92     56.86 o 
  -3   6   7      527.45      516.45     47.36 o 
  -2   6   7     2387.67     2196.03    109.12 o 
  -1   6   7     5739.21     5796.18    125.31 o 
   0   6   7     4117.13     4203.33    117.91 o 
   1   6   7      961.13     1006.97     93.05 o 
   2   6   7       94.60       53.04     53.14 o 
   3   6   7      243.12      213.88     69.53 o 
   4   6   7      523.26      504.81    101.77 o 
   5   6   7      383.25      483.15    117.17 o 
 -11   7   7      173.80       91.13     67.01 o 
 -10   7   7       74.22       66.35     70.53 o 
  -9   7   7      174.05      133.75     56.71 o 
  -8   7   7      495.51      526.18     57.55 o 
  -7   7   7        0.19       -3.32     41.52 o 
  -6   7   7     1455.07     1492.61     60.47 o 
  -5   7   7     2108.55     2156.85     59.44 o 
  -4   7   7      210.75      160.90     26.67 o 
  -3   7   7      584.69      483.26    101.89 o 
  -2   7   7      841.12      923.31     57.54 o 
  -1   7   7        0.66      -10.58     39.74 o 
   0   7   7     3011.44     3034.93    138.42 o 
   1   7   7     1333.90     1544.98    162.21 o 
   2   7   7        3.50       -2.03     56.90 o 
   3   7   7       61.50       24.77     64.35 o 
   4   7   7        0.42       22.22     95.31 o 
   5   7   7       31.05       41.81    108.38 o 
 -11   8   7        0.30      -12.75     88.14 o 
 -10   8   7       18.90       24.85     79.84 o 
  -9   8   7       74.32       54.12     60.41 o 
  -8   8   7      259.95      276.53     69.59 o 
  -7   8   7      134.54      124.72     46.85 o 
  -6   8   7      240.76      205.39     42.79 o 
  -5   8   7        1.96        3.02     33.00 o 
  -4   8   7       47.63       15.44     26.72 o 
  -3   8   7       75.09       48.22     28.76 o 
  -2   8   7     1006.60      922.36    199.34 o 
  -1   8   7      114.83       48.03     42.73 o 
   0   8   7       49.89        4.67     44.67 o 
   1   8   7      157.86      160.65     55.98 o 
   2   8   7        4.28       -6.14     54.83 o 
   3   8   7        0.33       -1.88     65.66 o 
   4   8   7       45.59       55.20     97.71 o 
   5   8   7        4.44      -13.89    111.59 o 
 -11   9   7        3.31       21.52     96.01 o 
 -10   9   7      303.80      357.40     86.20 o 
  -9   9   7     1503.09     1399.32     82.16 o 
  -8   9   7      283.47      247.15     58.92 o 
  -7   9   7      384.08      362.06     53.75 o 
  -6   9   7      827.44      783.14     56.66 o 
  -5   9   7     2791.91     2655.93     79.83 o 
  -4   9   7      189.00      176.67     36.23 o 
  -3   9   7     2193.10     2229.41     53.42 o 
  -2   9   7     1259.09     1133.54    110.59 o 
  -1   9   7      423.65      230.96     56.03 o 
   0   9   7     3268.78     3163.79    129.43 o 
   1   9   7     2205.56     2146.67    441.97 o 
   2   9   7      397.26      401.76     94.57 o 
   3   9   7      247.22      144.90     97.50 o 
   4   9   7       10.99       26.70    100.72 o 
   5   9   7       17.85        3.88    120.23 o 
 -11  10   7      113.96       58.56     98.55 o 
 -10  10   7       47.67       28.55     72.11 o 
  -9  10   7      355.40      289.58     67.54 o 
  -8  10   7      136.87      177.78     58.08 o 
  -7  10   7      972.57      935.21     66.90 o 
  -6  10   7      483.54      528.78     54.58 o 
  -5  10   7       56.80       32.41     41.43 o 
  -4  10   7      224.61      173.09     58.39 o 
  -3  10   7     1683.02     1789.43     62.67 o 
  -2  10   7     1202.62     1304.75    133.45 o 
  -1  10   7     3223.97     3366.34    198.61 o 
   0  10   7      526.81      578.88     60.35 o 
   1  10   7      216.69      185.04     60.23 o 
   2  10   7        6.44      -10.88     65.86 o 
   3  10   7      486.36      392.16    100.35 o 
   4  10   7      333.95      315.25    161.70 o 
   5  10   7      114.56      126.43    131.30 o 
 -10  11   7      171.93      152.09     83.36 o 
  -9  11   7      200.22       57.77     70.34 o 
  -8  11   7        3.40      -11.35     60.83 o 
  -7  11   7      102.18       44.05     52.94 o 
  -6  11   7       70.67       38.75     50.84 o 
  -5  11   7      458.72      427.43     71.54 o 
  -4  11   7      251.51      289.24     44.11 o 
  -3  11   7      462.64      457.95     68.45 o 
  -2  11   7      107.93       91.50     43.30 o 
  -1  11   7      769.21      717.65     64.61 o 
   0  11   7       64.74       61.03     56.27 o 
   1  11   7       55.59        6.57     61.55 o 
   2  11   7      478.20      373.31     73.26 o 
   3  11   7        7.19      -14.79    105.61 o 
   4  11   7        9.31      -10.89    119.44 o 
 -10  12   7        2.01      -14.28     83.47 o 
  -9  12   7       56.13       18.96     71.97 o 
  -8  12   7       18.39       -1.21     67.07 o 
  -7  12   7      746.82      545.55     90.63 o 
  -6  12   7      372.69      490.22     94.67 o 
  -5  12   7        9.42       20.78     49.94 o 
  -4  12   7        4.85       -7.64     59.17 o 
  -3  12   7       58.57       36.48     61.87 o 
  -2  12   7       34.60        3.80     46.75 o 
  -1  12   7     1059.89      967.50     73.01 o 
   0  12   7       49.29       45.41     63.48 o 
   1  12   7      115.38       50.95     68.39 o 
   2  12   7       94.47      117.81     76.41 o 
   3  12   7      123.59      107.86    109.40 o 
   4  12   7       28.54       10.82    127.94 o 
 -10  13   7       90.22      116.26     88.82 o 
  -9  13   7       12.68      -12.69     80.06 o 
  -8  13   7       97.00       77.10     71.01 o 
  -7  13   7       83.69       59.58     61.55 o 
  -6  13   7      110.11       65.72     59.62 o 
  -5  13   7      711.05      866.89    113.33 o 
  -4  13   7      467.58      631.75     90.44 o 
  -3  13   7      759.65      908.56     80.42 o 
  -2  13   7      101.16       95.91     68.97 o 
  -1  13   7      266.64      177.52     57.08 o 
   0  13   7      108.74       68.18     66.95 o 
   1  13   7      456.03      601.67     83.58 o 
   2  13   7      381.19      385.44    108.19 o 
   3  13   7      365.60      506.63    154.15 o 
   4  13   7       18.12       89.98    140.47 o 
  -9  14   7       75.48       49.48     84.74 o 
  -8  14   7      559.83      487.11     84.68 o 
  -7  14   7      383.90      443.79     75.26 o 
  -6  14   7      206.71      214.74     65.80 o 
  -5  14   7       39.87      -21.12     86.19 o 
  -4  14   7       66.76        6.55     81.04 o 
  -3  14   7     1469.16     1649.93    246.24 o 
  -2  14   7     1114.05     1209.95    132.63 o 
  -1  14   7      235.21      179.24     61.63 o 
   0  14   7      470.19      569.11     71.81 o 
   1  14   7       46.33       13.97     75.51 o 
   2  14   7        0.30       15.92    116.64 o 
   3  14   7       10.52       52.94    127.67 o 
  -9  15   7        0.35        1.27     91.06 o 
  -8  15   7       11.34       32.23     81.56 o 
  -7  15   7       14.77       16.52     75.69 o 
  -6  15   7       14.60       14.41     71.35 o 
  -5  15   7        6.57       38.52     94.60 o 
  -4  15   7      198.69      300.08     99.66 o 
  -3  15   7       37.39       14.90     78.02 o 
  -2  15   7      175.57       50.21     82.18 o 
  -1  15   7        1.57       20.66     83.86 o 
   0  15   7       44.46        9.59     81.31 o 
   1  15   7       71.06       81.92     84.93 o 
   2  15   7       47.85       -1.17    122.15 o 
   3  15   7        0.39        3.66    140.68 o 
  -8  16   7       40.93       11.31     92.96 o 
  -7  16   7        3.88      -25.13     81.09 o 
  -6  16   7      254.39      171.79    123.09 o 
  -5  16   7      506.70      467.47    111.97 o 
  -4  16   7        1.04      -19.21     96.86 o 
  -3  16   7      123.62       28.75     82.93 o 
  -2  16   7       61.96       18.32     87.52 o 
  -1  16   7        0.87      -21.22     90.29 o 
   0  16   7       70.30       41.15     88.78 o 
   1  16   7      124.48      147.64    121.58 o 
   2  16   7        8.40      -14.59    130.11 o 
  -7  17   7        0.87       10.92    126.27 o 
  -6  17   7       13.58        7.31    114.65 o 
  -5  17   7       42.90       50.71    110.89 o 
  -4  17   7      970.73     1116.04    132.88 o 
  -3  17   7       65.42      213.06    113.49 o 
  -2  17   7        0.76        3.84     97.02 o 
  -1  17   7       37.51       89.62    128.76 o 
   0  17   7      149.32      175.48    132.82 o 
   1  17   7      236.65      163.13    133.52 o 
  -6  18   7       92.60       75.07    128.86 o 
  -5  18   7        1.27        1.24    119.64 o 
  -4  18   7       28.92       19.06    118.77 o 
  -3  18   7       34.92       -1.29    117.92 o 
  -2  18   7      216.72      156.83    107.92 o 
  -1  18   7      177.71       69.42    147.65 o 
   0  18   7       51.61       91.04    151.03 o 
  -5  19   7       39.93       79.56    142.88 o 
  -4  19   7       36.79      -33.29    130.99 o 
  -3  19   7        4.98       10.06    128.30 o 
  -2  19   7       45.55       54.44    143.04 o 
  -1  19   7        2.37       -8.17    160.78 o 
 -12   0   8     1009.53     1328.73    156.32 o 
 -11   0   8       52.10      121.65     99.00 o 
 -10   0   8     1038.40     1177.55    117.51 o 
  -9   0   8     1806.39     2095.50    130.20 o 
  -8   0   8     1794.50     1738.54     75.79 o 
  -7   0   8     1653.89     1971.77    148.07 o 
  -6   0   8      434.39      480.36     44.62 o 
  -5   0   8      538.24       96.20     55.91 o 
  -4   0   8     4474.91     4341.92    163.00 o 
  -3   0   8    24939.71    25755.84    700.10 o 
  -2   0   8    13160.77    13955.67    426.28 o 
  -1   0   8       42.65       39.61     45.21 o 
   0   0   8      824.88      769.23     70.06 o 
   1   0   8      420.99      326.50     68.99 o 
   2   0   8     3333.94     3163.82    137.09 o 
   3   0   8     2442.94     2685.72    152.21 o 
   4   0   8      739.05      684.27    154.62 o 
   5   0   8        3.00      -24.42    119.38 o 
 -12   1   8       61.34       17.95     81.26 o 
 -11   1   8      568.49      848.52    134.71 o 
 -10   1   8      471.38      574.42    237.12 o 
  -9   1   8       50.35       35.35     41.63 o 
  -8   1   8        0.31       -4.47     36.93 o 
  -7   1   8      985.02     1057.57     37.70 o 
  -6   1   8     1434.51     1177.07     40.18 o 
  -5   1   8       84.34       66.81     91.79 o 
  -4   1   8     1393.69     1396.42     83.17 o 
  -3   1   8      180.69      254.15     44.84 o 
  -2   1   8      927.82      928.56     61.41 o 
  -1   1   8     1771.32     1880.38    121.42 o 
   0   1   8     3527.89     3741.15    154.27 o 
   1   1   8      478.91      516.93     51.61 o 
   2   1   8      944.17     1104.20     67.46 o 
   3   1   8       34.85       48.79     59.51 o 
   4   1   8        2.32      -25.02     72.30 o 
   5   1   8       27.47       48.32     94.13 o 
 -12   2   8        0.09      -34.18     83.72 o 
 -11   2   8       43.66       35.43     74.61 o 
 -10   2   8      304.84      323.67     53.53 o 
  -9   2   8      235.92      251.54     59.24 o 
  -8   2   8       68.57       82.52     39.37 o 
  -7   2   8      159.79      127.85     29.84 o 
  -6   2   8      233.55      202.17     49.27 o 
  -5   2   8      589.73      688.95    135.01 o 
  -4   2   8     1298.29     1452.68     69.71 o 
  -3   2   8      395.85      317.62     49.83 o 
  -2   2   8     3056.03     3441.68    179.70 o 
  -1   2   8     2000.25     2535.41    108.71 o 
   0   2   8       51.45       39.49     45.03 o 
   1   2   8       83.00       11.36     44.49 o 
   2   2   8      587.32      608.48     62.21 o 
   3   2   8      113.82      124.56     64.21 o 
   4   2   8      124.29       32.90     71.36 o 
   5   2   8       12.97      -44.19     91.13 o 
 -12   3   8      456.37      306.70     91.80 o 
 -11   3   8      179.56       56.54     69.31 o 
 -10   3   8      438.62      560.87     59.48 o 
  -9   3   8      516.47      341.15     94.13 o 
  -8   3   8       75.71       33.80     41.05 o 
  -7   3   8      629.63      501.07     88.81 o 
  -6   3   8     2274.34     2094.34     53.85 o 
  -5   3   8     5345.86     5642.85    145.00 o 
  -4   3   8     4768.34     4259.82     87.76 o 
  -3   3   8      531.85      443.84     52.38 o 
  -2   3   8        0.82        5.22     36.09 o 
  -1   3   8     1023.08      864.68     54.03 o 
   0   3   8     1622.41     1672.49     63.05 o 
   1   3   8     2548.58     2397.20    102.49 o 
   2   3   8     1656.05     1660.29     74.18 o 
   3   3   8       43.88       -2.29     62.83 o 
   4   3   8        3.25        6.32     74.67 o 
   5   3   8       87.16       82.34     89.42 o 
 -12   4   8       13.75       38.12     91.31 o 
 -11   4   8       29.84       20.22     63.69 o 
 -10   4   8       32.35       13.13     64.82 o 
  -9   4   8     1532.82     1664.87    182.27 o 
  -8   4   8     4018.77     4036.66    101.14 o 
  -7   4   8     2038.29     2021.28     79.58 o 
  -6   4   8     1211.14     1087.56     43.28 o 
  -5   4   8      715.37      742.09    117.39 o 
  -4   4   8     5824.04     5708.59    122.00 o 
  -3   4   8      612.12      453.54     31.14 o 
  -2   4   8     4880.81     4976.17    173.19 o 
  -1   4   8     5812.33     6641.76    140.37 o 
   0   4   8      373.57      231.75     47.63 o 
   1   4   8      399.14      371.12     73.26 o 
   2   4   8      789.43      817.18     84.61 o 
   3   4   8      239.76      311.32     77.70 o 
   4   4   8      411.29      557.95     99.56 o 
   5   4   8       69.40      -20.94     97.25 o 
 -12   5   8      201.23      263.99     94.77 o 
 -11   5   8      447.94      487.74     71.34 o 
 -10   5   8      436.69      450.67     75.30 o 
  -9   5   8      157.58      138.19     55.12 o 
  -8   5   8       38.52      -17.50     42.73 o 
  -7   5   8        1.20        3.77     37.45 o 
  -6   5   8       23.24       12.74     29.56 o 
  -5   5   8      992.70      951.23     40.45 o 
  -4   5   8       60.68       14.61     29.13 o 
  -3   5   8      635.87      561.09     33.55 o 
  -2   5   8     1089.52      852.10    113.61 o 
  -1   5   8     1440.91     1302.25     69.94 o 
   0   5   8     4844.45     4809.52    119.94 o 
   1   5   8      659.07      688.85     98.96 o 
   2   5   8       10.16      -22.37     62.92 o 
   3   5   8       12.91       -1.89     74.69 o 
   4   5   8       18.56       61.94    106.85 o 
   5   5   8       60.73       50.09    119.10 o 
 -12   6   8        0.02       14.86     84.65 o 
 -11   6   8      119.17       66.26     80.57 o 
 -10   6   8       11.47       33.22     71.90 o 
  -9   6   8       12.11        2.20     54.28 o 
  -8   6   8      253.61      233.23     56.56 o 
  -7   6   8      175.42      101.29     41.82 o 
  -6   6   8      228.93      209.25     39.52 o 
  -5   6   8       57.79       33.41     29.23 o 
  -4   6   8      311.82      352.45     36.90 o 
  -3   6   8      128.29       97.84     42.05 o 
  -2   6   8      837.07      837.38    164.67 o 
  -1   6   8      224.60      267.16     47.40 o 
   0   6   8       80.69       36.88     46.95 o 
   1   6   8       79.89       82.94     55.48 o 
   2   6   8        0.13      -21.10     60.41 o 
   3   6   8       17.62       24.54     74.86 o 
   4   6   8        0.49       34.74    106.05 o 
   5   6   8        5.16      -13.92    131.45 o 
 -11   7   8      139.81      139.61     82.62 o 
 -10   7   8      584.29      581.25     85.53 o 
  -9   7   8      521.19      491.30     96.88 o 
  -8   7   8       54.93       62.87     50.40 o 
  -7   7   8      571.32      551.71     74.50 o 
  -6   7   8     4738.79     4603.95    216.97 o 
  -5   7   8     5586.04     5298.88    109.82 o 
  -4   7   8     1542.26     1698.31     50.71 o 
  -3   7   8      422.66      482.65     49.04 o 
  -2   7   8       33.32       29.42     40.93 o 
  -1   7   8     1361.21     1344.31     67.76 o 
   0   7   8     3533.33     3598.19    255.35 o 
   1   7   8     2531.85     2884.97    310.30 o 
   2   7   8        1.66       25.34     68.05 o 
   3   7   8       16.33      -12.42     74.33 o 
   4   7   8      157.52      111.26    106.61 o 
   5   7   8      220.02      237.43    127.78 o 
 -11   8   8        0.44       -8.40     85.85 o 
 -10   8   8      494.38      308.91    103.88 o 
  -9   8   8      758.36      788.35     71.44 o 
  -8   8   8      503.81      545.54     94.89 o 
  -7   8   8     1687.80     2115.34    185.01 o 
  -6   8   8      271.05      338.16     46.89 o 
  -5   8   8      488.30      556.73     70.14 o 
  -4   8   8      141.62      101.37     29.86 o 
  -3   8   8     3498.64     3252.44    129.99 o 
  -2   8   8     2526.32     2404.87    130.58 o 
  -1   8   8      726.72      668.59     91.69 o 
   0   8   8       90.25       55.84     53.58 o 
   1   8   8        3.93        5.52     55.70 o 
   2   8   8      137.91      108.62     65.68 o 
   3   8   8      557.48      681.16     89.22 o 
   4   8   8      111.02      172.82    121.53 o 
 -11   9   8      363.62      203.95    101.41 o 
 -10   9   8      142.96      105.05     70.55 o 
  -9   9   8       33.64       -0.19     62.69 o 
  -8   9   8      339.93      270.76     58.11 o 
  -7   9   8       66.49       31.98     48.81 o 
  -6   9   8      573.98      545.19    126.27 o 
  -5   9   8      557.21      545.64     46.19 o 
  -4   9   8       86.69       72.59     49.48 o 
  -3   9   8      216.90      225.07     51.17 o 
  -2   9   8       81.86       38.53     47.66 o 
  -1   9   8      620.75      633.88     65.00 o 
   0   9   8       25.62       -1.45     55.50 o 
   1   9   8      599.22      583.35     70.98 o 
   2   9   8      526.53      566.65     76.05 o 
   3   9   8        2.95       17.27     98.11 o 
   4   9   8       24.91       41.29    125.40 o 
 -11  10   8       59.36       11.69     98.29 o 
 -10  10   8       17.35      -33.80     72.11 o 
  -9  10   8      182.29       69.84     63.87 o 
  -8  10   8      146.89       56.86     56.57 o 
  -7  10   8      218.57      213.39     52.61 o 
  -6  10   8       39.33       43.34     47.28 o 
  -5  10   8       95.80      124.11     45.15 o 
  -4  10   8       36.77       -0.26     52.52 o 
  -3  10   8      129.82      135.89     44.58 o 
  -2  10   8      764.27      649.04    259.40 o 
  -1  10   8      346.49      351.17     59.08 o 
   0  10   8      281.38      175.45     58.59 o 
   1  10   8       32.07       15.96     66.17 o 
   2  10   8        0.14        4.92     75.16 o 
   3  10   8       98.60       82.03    110.97 o 
   4  10   8       24.89      -24.40    122.99 o 
 -10  11   8      139.66      138.01     80.00 o 
  -9  11   8        5.93      -14.99     68.03 o 
  -8  11   8        4.06       33.16     63.07 o 
  -7  11   8      664.29      596.46     64.32 o 
  -6  11   8      719.18      902.91     65.50 o 
  -5  11   8     1911.77     2002.68     77.90 o 
  -4  11   8     1616.70     2078.18    143.36 o 
  -3  11   8      723.45      777.73     73.75 o 
  -2  11   8      129.23       39.47     54.83 o 
  -1  11   8     1197.25      998.36    227.47 o 
   0  11   8       20.33       12.44     61.05 o 
   1  11   8       47.80       41.45     65.37 o 
   2  11   8       77.24       77.97     77.30 o 
   3  11   8        7.41      -37.02    117.15 o 
   4  11   8       43.92      101.90    132.78 o 
 -10  12   8       11.85        4.40     79.91 o 
  -9  12   8      183.83      155.57     74.21 o 
  -8  12   8     1175.46     1117.70    124.94 o 
  -7  12   8      828.73     1007.75     74.92 o 
  -6  12   8       42.11       57.11     57.82 o 
  -5  12   8        2.12      -51.05     70.45 o 
  -4  12   8      320.39      269.54     69.02 o 
  -3  12   8     1812.21     2295.74    156.75 o 
  -2  12   8      591.57      673.05     60.76 o 
  -1  12   8      694.44      649.94    106.66 o 
   0  12   8       92.21       69.03     68.78 o 
   1  12   8      147.11       74.74     75.70 o 
   2  12   8      150.03      115.92    111.62 o 
   3  12   8      321.68      306.17    121.50 o 
 -10  13   8       97.20      160.53     86.99 o 
  -9  13   8      181.84      132.57     76.94 o 
  -8  13   8        0.10       -6.31     69.15 o 
  -7  13   8        5.54      -21.12     64.79 o 
  -6  13   8       84.72       70.65     65.10 o 
  -5  13   8      154.97      177.28     84.61 o 
  -4  13   8      130.15      104.32     69.75 o 
  -3  13   8      173.86      103.81     71.43 o 
  -2  13   8       34.21      -12.49     69.43 o 
  -1  13   8        4.95       -2.48     65.24 o 
   0  13   8      298.97      333.44     76.78 o 
   1  13   8       88.40      117.93     81.73 o 
   2  13   8        0.48       -4.16    114.43 o 
   3  13   8        8.82       14.85    130.30 o 
  -9  14   8        8.88      -27.39     82.60 o 
  -8  14   8       23.28       21.47     77.01 o 
  -7  14   8      298.19      279.05     81.59 o 
  -6  14   8       25.94       38.46     95.97 o 
  -5  14   8       88.66       42.95     92.58 o 
  -4  14   8       50.22       18.01     83.81 o 
  -3  14   8      199.32      202.15     76.84 o 
  -2  14   8      380.56      395.12     84.37 o 
  -1  14   8      210.18      264.45     67.02 o 
   0  14   8       47.31       -0.37     76.99 o 
   1  14   8       64.79       57.22     83.51 o 
   2  14   8      182.03      157.64    129.87 o 
  -9  15   8       96.86      103.95     92.83 o 
  -8  15   8       27.99       17.40     83.02 o 
  -7  15   8       35.84       11.67     74.71 o 
  -6  15   8      522.35      675.46    190.19 o 
  -5  15   8      645.37      740.85    111.61 o 
  -4  15   8       95.44       63.31     93.61 o 
  -3  15   8        1.35      -19.70     80.29 o 
  -2  15   8        0.20       22.75     85.45 o 
  -1  15   8       15.02       55.86     88.97 o 
   0  15   8      309.62      280.27    103.19 o 
   1  15   8      127.27      155.89     94.58 o 
   2  15   8        8.57       14.42    132.97 o 
  -8  16   8      243.28      251.11     93.06 o 
  -7  16   8       92.45       71.18    123.29 o 
  -6  16   8      255.97      166.35    110.11 o 
  -5  16   8       27.12      -12.73    101.43 o 
  -4  16   8      432.29      262.87    114.50 o 
  -3  16   8      122.68      128.47     90.12 o 
  -2  16   8      276.27      382.33     98.82 o 
  -1  16   8      120.57      148.09    100.84 o 
   0  16   8      113.94       72.83     95.53 o 
   1  16   8        0.71      -45.37    128.69 o 
  -7  17   8       14.27      -55.52    127.06 o 
  -6  17   8       11.31      -45.00    113.32 o 
  -5  17   8        3.04      -32.26    120.57 o 
  -4  17   8       12.66      -23.69    115.80 o 
  -3  17   8       37.20       11.59    115.80 o 
  -2  17   8        0.30        0.28     99.87 o 
  -1  17   8       13.85       17.81    133.09 o 
   0  17   8        0.17       20.14    144.94 o 
  -6  18   8        0.64       -4.10    128.89 o 
  -5  18   8       27.61       21.36    132.69 o 
  -4  18   8       57.01       68.97    130.12 o 
  -3  18   8       60.50       41.14    132.82 o 
  -2  18   8       44.01       69.11    110.88 o 
  -1  18   8       23.35        2.79    145.45 o 
 -12   1   9      137.21      117.81     83.62 o 
 -11   1   9       63.15      177.29     68.79 o 
 -10   1   9      226.44      384.99     63.34 o 
  -9   1   9      298.18      184.23     56.70 o 
  -8   1   9     1719.57     1814.53     65.70 o 
  -7   1   9     1621.12     1680.95    107.51 o 
  -6   1   9     2012.56     1704.98    405.67 o 
  -5   1   9     3645.66     3673.27    108.78 o 
  -4   1   9     1235.84     1160.27    135.85 o 
  -3   1   9      349.69      396.35     76.56 o 
  -2   1   9        7.25       -3.25     46.37 o 
  -1   1   9      252.85      172.59     55.92 o 
   0   1   9      965.90     1180.21     93.77 o 
   1   1   9      469.97      499.08     74.87 o 
   2   1   9      241.00      240.29     62.40 o 
   3   1   9      220.71      117.37     71.14 o 
   4   1   9      111.54      108.34     83.11 o 
   5   1   9        3.25      -22.41    108.67 o 
 -12   2   9       15.38      -19.99     80.40 o 
 -11   2   9      112.80       82.06     68.54 o 
 -10   2   9     1322.40     1291.21     71.29 o 
  -9   2   9     5365.46     5978.04    268.38 o 
  -8   2   9     4474.87     4845.38    225.22 o 
  -7   2   9      465.90      390.02     30.50 o 
  -6   2   9        6.09       20.47     39.84 o 
  -5   2   9      696.67      683.87    139.65 o 
  -4   2   9      493.60      331.43     53.34 o 
  -3   2   9     1231.05      967.89     67.96 o 
  -2   2   9     1402.05     1241.17     82.35 o 
  -1   2   9       46.58       41.13     48.38 o 
   0   2   9      249.63      265.96     60.77 o 
   1   2   9     1538.83     1808.84    139.86 o 
   2   2   9     1001.46     1219.67     76.12 o 
   3   2   9      167.85      182.65     70.01 o 
   4   2   9      211.80      280.10     88.56 o 
 -12   3   9      118.48      169.13     86.59 o 
 -11   3   9      301.04      296.05     74.74 o 
 -10   3   9        6.25        5.61     65.93 o 
  -9   3   9      439.04      399.05     62.70 o 
  -8   3   9     1602.49     1591.39     65.75 o 
  -7   3   9     2671.12     2411.25    111.13 o 
  -6   3   9      623.69      625.56     36.89 o 
  -5   3   9      698.59      645.12     95.48 o 
  -4   3   9        0.49       10.27     46.80 o 
  -3   3   9       25.42       -1.20     47.12 o 
  -2   3   9     1056.02     1073.10     94.70 o 
  -1   3   9     2557.23     2589.15     87.59 o 
   0   3   9      451.43      506.37     65.31 o 
   1   3   9       12.86       32.95     59.47 o 
   2   3   9      104.73       65.02     72.92 o 
   3   3   9       31.10       18.93     68.90 o 
   4   3   9      188.02      183.36     86.12 o 
 -12   4   9       69.01       47.39     85.59 o 
 -11   4   9        9.95       26.30     59.86 o 
 -10   4   9       47.38       86.06     68.66 o 
  -9   4   9      373.70      331.25    154.42 o 
  -8   4   9       52.44       62.98     41.87 o 
  -7   4   9       13.54       20.57     35.84 o 
  -6   4   9     1369.94     1222.76     57.29 o 
  -5   4   9      716.12      922.11     46.67 o 
  -4   4   9     1454.19     1642.82     55.21 o 
  -3   4   9      119.89       54.89     39.95 o 
  -2   4   9      264.71      278.01     48.29 o 
  -1   4   9      118.88      123.76     47.29 o 
   0   4   9        3.73       -0.67     44.37 o 
   1   4   9      735.96      853.00     82.12 o 
   2   4   9       41.69       28.64     75.07 o 
   3   4   9      219.20      130.71     87.70 o 
   4   4   9       56.35      136.02    114.22 o 
 -12   5   9      103.43       57.85     85.55 o 
 -11   5   9      314.88      325.75     88.54 o 
 -10   5   9      123.49       38.67     66.65 o 
  -9   5   9      110.08       98.81     51.33 o 
  -8   5   9      120.47       25.87     45.18 o 
  -7   5   9     1244.10     1048.56    110.49 o 
  -6   5   9     5292.82     5169.31    150.84 o 
  -5   5   9     1857.44     1968.02    138.28 o 
  -4   5   9      225.76      219.73     35.53 o 
  -3   5   9      450.87      437.98     49.52 o 
  -2   5   9     1803.81     1767.91     74.31 o 
  -1   5   9     1507.89     1624.02     75.72 o 
   0   5   9     2981.03     2999.52    119.47 o 
   1   5   9      623.97      663.58    102.64 o 
   2   5   9       35.58        7.10     72.70 o 
   3   5   9       11.59       51.10     86.23 o 
   4   5   9       30.25       78.13    115.98 o 
 -12   6   9      112.06       27.84     73.58 o 
 -11   6   9      648.22      828.38     90.48 o 
 -10   6   9     1488.47     1717.68    100.72 o 
  -9   6   9      444.64      417.05    107.39 o 
  -8   6   9      605.77      566.69     97.28 o 
  -7   6   9     2359.99     2530.87    189.38 o 
  -6   6   9       31.06       21.09     32.87 o 
  -5   6   9     1062.57     1054.62     70.95 o 
  -4   6   9     2503.64     2124.48     95.91 o 
  -3   6   9     1824.78     1995.42     76.84 o 
  -2   6   9      109.38      152.08     49.92 o 
  -1   6   9       22.04       17.00     48.39 o 
   0   6   9      120.74      116.45     55.41 o 
   1   6   9      128.61      146.84     67.68 o 
   2   6   9      375.67      429.17     83.29 o 
   3   6   9      501.23      558.51    117.82 o 
   4   6   9        3.32       44.56    117.39 o 
 -12   7   9      120.90      105.68     92.80 o 
 -11   7   9       93.94       44.31     80.65 o 
 -10   7   9        0.26        2.69     72.62 o 
  -9   7   9        5.17        3.54     56.81 o 
  -8   7   9       32.03       26.40     48.36 o 
  -7   7   9     2734.50     2668.51     83.42 o 
  -6   7   9     1378.01     1377.82    103.56 o 
  -5   7   9       39.21        4.83     34.03 o 
  -4   7   9      328.12      248.08     50.88 o 
  -3   7   9      130.85      117.81     52.72 o 
  -2   7   9        4.33        4.03     46.32 o 
  -1   7   9      136.56       98.87     52.53 o 
   0   7   9        2.56       -1.61     55.73 o 
   1   7   9       79.01       71.42     64.92 o 
   2   7   9        8.51       13.91     73.43 o 
   3   7   9        1.88      -13.19     88.34 o 
   4   7   9        2.89       21.26    121.48 o 
 -11   8   9       63.79       23.18     84.33 o 
 -10   8   9       98.55       68.67     66.37 o 
  -9   8   9      219.76      227.32     58.48 o 
  -8   8   9       82.08      118.99     51.72 o 
  -7   8   9      143.11      134.89     47.08 o 
  -6   8   9        0.05       -1.07     42.21 o 
  -5   8   9       24.84        9.58     34.38 o 
  -4   8   9      456.74      510.89     55.12 o 
  -3   8   9       21.93        9.72     46.83 o 
  -2   8   9      404.82      423.26     57.94 o 
  -1   8   9       15.94        5.22     53.52 o 
   0   8   9      337.73      191.62     65.40 o 
   1   8   9      352.60      229.44     70.61 o 
   2   8   9      256.25      136.44     75.74 o 
   3   8   9        0.49       20.41    108.71 o 
   4   8   9        8.93       32.83    135.15 o 
 -11   9   9      249.26      273.09     93.06 o 
 -10   9   9        7.78       23.46     68.48 o 
  -9   9   9        7.71        9.99     62.33 o 
  -8   9   9       64.40       50.13     56.44 o 
  -7   9   9      342.19      319.93     84.38 o 
  -6   9   9     1309.50     1420.17     88.96 o 
  -5   9   9     1389.72     1436.87    108.07 o 
  -4   9   9      193.62      192.33     44.92 o 
  -3   9   9       44.66       -5.21     50.47 o 
  -2   9   9     2125.86     1956.59     82.78 o 
  -1   9   9     1970.24     2182.82     91.79 o 
   0   9   9       28.75       30.57     61.14 o 
   1   9   9       45.33        6.60     66.99 o 
   2   9   9       67.47       -2.84     68.54 o 
   3   9   9        4.97        1.52    115.13 o 
 -11  10   9      170.29       94.12     93.28 o 
 -10  10   9       65.05        2.19     72.62 o 
  -9  10   9      585.89      637.47     72.26 o 
  -8  10   9      572.29      513.64     67.09 o 
  -7  10   9        0.76       21.78     52.68 o 
  -6  10   9       39.69        1.13     48.58 o 
  -5  10   9      650.48      705.62     79.64 o 
  -4  10   9     2427.90     2420.95     96.64 o 
  -3  10   9     2790.99     2886.19    146.20 o 
  -2  10   9      983.80      898.88     71.82 o 
  -1  10   9       98.17       53.66     59.92 o 
   0  10   9      465.87      420.68     81.68 o 
   1  10   9      566.03      583.87    136.61 o 
   2  10   9      273.30      356.00     87.87 o 
   3  10   9      251.61      281.88    131.62 o 
 -10  11   9      103.98       89.93     80.79 o 
  -9  11   9       27.76        0.16     65.31 o 
  -8  11   9       80.83       91.36     64.94 o 
  -7  11   9       42.23       19.54     55.25 o 
  -6  11   9      197.45      165.26     78.03 o 
  -5  11   9     1115.63     1038.08     95.80 o 
  -4  11   9      187.93      135.03     64.21 o 
  -3  11   9       32.23       52.10     59.17 o 
  -2  11   9       21.63      -14.39     59.61 o 
  -1  11   9        8.57        4.06     65.15 o 
   0  11   9       76.42       65.09     73.63 o 
   1  11   9       28.81       -0.63     76.27 o 
   2  11   9       79.34       23.45     88.82 o 
   3  11   9        0.77       27.91    134.77 o 
 -10  12   9       18.96       -4.93     79.88 o 
  -9  12   9        9.95        6.40     71.85 o 
  -8  12   9       45.67       82.46     68.02 o 
  -7  12   9      100.80       72.56     63.36 o 
  -6  12   9       79.10       74.96     76.95 o 
  -5  12   9      370.83      328.10     83.74 o 
  -4  12   9      114.56       89.86     66.13 o 
  -3  12   9     1113.17     1128.49     87.12 o 
  -2  12   9       79.76       61.15     67.24 o 
  -1  12   9        0.15      -32.61     67.48 o 
   0  12   9       40.38      -14.14     72.08 o 
   1  12   9       12.93      -15.73     83.77 o 
   2  12   9       89.09       19.33    119.08 o 
 -10  13   9      150.25       70.73     86.70 o 
  -9  13   9        0.01        5.24     78.74 o 
  -8  13   9      130.90      108.62     71.12 o 
  -7  13   9      629.42      608.74    104.80 o 
  -6  13   9      132.15      114.93     98.50 o 
  -5  13   9        2.33      -53.52     85.01 o 
  -4  13   9       14.42        1.36     74.26 o 
  -3  13   9        0.22      -19.38     77.67 o 
  -2  13   9      148.85      157.77     79.14 o 
  -1  13   9      212.80      174.67     76.69 o 
   0  13   9      157.04       83.50     82.47 o 
   1  13   9       17.13       66.11     87.42 o 
   2  13   9       62.99       -8.38    132.64 o 
  -9  14   9      157.82      144.23     85.08 o 
  -8  14   9      194.16      120.77     81.89 o 
  -7  14   9      245.43      263.25    108.04 o 
  -6  14   9       12.65       20.20     97.68 o 
  -5  14   9      138.06       98.77     93.95 o 
  -4  14   9      784.83      825.04    113.04 o 
  -3  14   9      552.99      724.23    122.33 o 
  -2  14   9      340.86      275.32     89.27 o 
  -1  14   9      221.48      195.59     82.61 o 
   0  14   9       30.41      -21.23     86.03 o 
   1  14   9       97.22       29.40     93.20 o 
  -8  15   9       37.71       39.52    118.81 o 
  -7  15   9        0.37       35.71    113.54 o 
  -6  15   9      117.04       68.16    107.20 o 
  -5  15   9        5.78       16.13     97.83 o 
  -4  15   9       14.51       14.84    101.60 o 
  -3  15   9       13.08       43.33     89.45 o 
  -2  15   9      299.46      291.93     99.13 o 
  -1  15   9      101.71      126.58     92.50 o 
   0  15   9      161.81       80.77     94.74 o 
   1  15   9        5.00       -9.71    133.45 o 
  -8  16   9       17.27        8.12    131.88 o 
  -7  16   9       24.94       29.51    116.35 o 
  -6  16   9       33.91       66.37    121.30 o 
  -5  16   9       72.78       36.44    114.44 o 
  -4  16   9      106.21      152.06    112.50 o 
  -3  16   9       60.65      109.04    104.77 o 
  -2  16   9       67.84      104.25    103.12 o 
  -1  16   9      192.50      145.20    106.02 o 
   0  16   9        1.12       27.19    102.49 o 
  -7  17   9       51.26      152.50    135.22 o 
  -6  17   9      231.25      184.75    125.19 o 
  -5  17   9      171.04      327.92    129.39 o 
  -4  17   9       41.47       13.93    120.18 o 
  -3  17   9       92.36       51.85    112.15 o 
  -2  17   9       16.10       88.05    111.44 o 
  -1  17   9       47.60       33.49    141.92 o 
  -5  18   9       26.38       16.70    137.56 o 
  -4  18   9       95.26       76.82    135.59 o 
  -3  18   9       43.23      115.22    138.83 o 
 -12   0  10       51.86      -32.80    110.43 o 
 -11   0  10      241.51       99.94    100.47 o 
 -10   0  10     1317.36     1434.21    118.18 o 
  -9   0  10     1200.97     1090.59     70.94 o 
  -8   0  10        5.29       15.97     67.07 o 
  -7   0  10      430.46      417.42     54.26 o 
  -6   0  10      487.01      513.86     82.04 o 
  -5   0  10     1254.76     1177.82     99.07 o 
  -4   0  10     1759.32     1683.86    113.83 o 
  -3   0  10      362.17      295.67     99.34 o 
  -2   0  10       98.43       45.16     91.92 o 
  -1   0  10        5.27       17.57     98.74 o 
   0   0  10      241.86      231.54     79.33 o 
   1   0  10     1787.81     2020.34    124.14 o 
   2   0  10       90.73      143.21    107.35 o 
   3   0  10        3.09       77.27    113.14 o 
   4   0  10      143.17       71.69    131.48 o 
 -12   1  10       51.95       88.55     77.28 o 
 -11   1  10      601.76      575.49    121.68 o 
 -10   1  10        1.79      -31.98     55.06 o 
  -9   1  10     2529.21     2803.79    152.35 o 
  -8   1  10     3324.31     3400.44     75.92 o 
  -7   1  10      979.59      886.39    137.36 o 
  -6   1  10      407.40      230.76    205.36 o 
  -5   1  10       99.92       42.84     48.17 o 
  -4   1  10       64.69       36.39     51.07 o 
  -3   1  10     2567.88     2624.08    108.94 o 
  -2   1  10     1205.41     1573.21    105.09 o 
  -1   1  10      293.41      318.30     61.90 o 
   0   1  10        4.71      -24.47     62.43 o 
   1   1  10       70.46        4.89     59.03 o 
   2   1  10       85.64       40.66     67.42 o 
   3   1  10       65.41      102.91     81.64 o 
   4   1  10      208.37      160.17     97.66 o 
 -12   2  10       41.24       35.49     78.02 o 
 -11   2  10      232.38      225.97     70.67 o 
 -10   2  10       48.33        6.23     63.12 o 
  -9   2  10        2.24       -6.19     51.90 o 
  -8   2  10        7.01      -15.44     39.13 o 
  -7   2  10      378.77      214.37     51.16 o 
  -6   2  10        2.69      -10.31     38.93 o 
  -5   2  10      403.37      426.91    116.87 o 
  -4   2  10     1202.62     1182.06     78.83 o 
  -3   2  10      597.73      579.91     69.55 o 
  -2   2  10       13.57        7.02     44.59 o 
  -1   2  10       29.48        8.24     55.32 o 
   0   2  10      607.34      512.34     87.21 o 
   1   2  10      158.31      118.23     71.85 o 
   2   2  10        0.18       10.62     68.12 o 
   3   2  10      171.03      137.37     81.11 o 
   4   2  10       21.03       17.52     96.05 o 
 -12   3  10       79.02      155.56     83.06 o 
 -11   3  10       66.70       25.39     64.95 o 
 -10   3  10        2.64       22.73     61.95 o 
  -9   3  10       16.88      -13.44     52.30 o 
  -8   3  10     1086.00     1034.28    204.46 o 
  -7   3  10     1406.18     1467.14     52.48 o 
  -6   3  10     1862.31     1999.38    118.28 o 
  -5   3  10       80.95      116.45     91.65 o 
  -4   3  10      753.92      831.20     72.72 o 
  -3   3  10        4.86       12.40     56.71 o 
  -2   3  10       24.26        9.96     45.45 o 
  -1   3  10     1327.05     1589.76     84.02 o 
   0   3  10     1368.51     1554.32     90.15 o 
   1   3  10      285.91      235.38     75.60 o 
   2   3  10      271.45      295.96     83.27 o 
   3   3  10       43.52       79.99     97.35 o 
   4   3  10        1.53        3.25    112.30 o 
 -12   4  10       66.38      129.39     81.27 o 
 -11   4  10      939.94     1048.23     93.04 o 
 -10   4  10      467.52      408.28     71.08 o 
  -9   4  10      268.91      276.35     52.66 o 
  -8   4  10      144.66      127.63     45.98 o 
  -7   4  10       31.01       23.80     36.85 o 
  -6   4  10      698.71      649.58     47.89 o 
  -5   4  10     1614.42     1718.07     60.54 o 
  -4   4  10     1004.62     1144.23     79.95 o 
  -3   4  10      745.66      707.44     59.46 o 
  -2   4  10        7.52       -0.30     50.98 o 
  -1   4  10      140.35       67.29     54.47 o 
   0   4  10       52.66       63.80     63.36 o 
   1   4  10        5.24       12.28     73.64 o 
   2   4  10      195.30      184.67     83.57 o 
   3   4  10      253.45      252.96    100.91 o 
   4   4  10       40.92       53.92    128.91 o 
 -12   5  10      140.09      142.44     85.66 o 
 -11   5  10        0.87       -2.46     79.26 o 
 -10   5  10      185.55       90.85     66.73 o 
  -9   5  10       20.16       16.98     49.78 o 
  -8   5  10      685.97      749.00     56.82 o 
  -7   5  10     4800.19     4733.74    153.42 o 
  -6   5  10      509.71      541.87     43.27 o 
  -5   5  10       45.74        7.33     36.65 o 
  -4   5  10      264.24      165.41     65.32 o 
  -3   5  10      452.84      460.31     69.05 o 
  -2   5  10      404.84      343.85     57.44 o 
  -1   5  10      292.00      274.41     60.12 o 
   0   5  10      293.30      165.81     55.61 o 
   1   5  10      149.44      104.83     75.04 o 
   2   5  10       34.30       -9.81     82.96 o 
   3   5  10      554.24      393.94    107.06 o 
 -12   6  10       63.07       20.93     91.10 o 
 -11   6  10      170.31       54.65     79.52 o 
 -10   6  10      626.15      705.27    195.17 o 
  -9   6  10       23.25        4.96     51.72 o 
  -8   6  10      130.16       71.40     45.46 o 
  -7   6  10      148.12      148.09     44.87 o 
  -6   6  10       38.60       17.20     34.70 o 
  -5   6  10       48.96        5.19     60.43 o 
  -4   6  10       84.99       19.79     59.39 o 
  -3   6  10       10.05       23.28     49.53 o 
  -2   6  10        0.09      -17.34     51.74 o 
  -1   6  10       39.89        8.66     56.80 o 
   0   6  10        6.66       -8.44     59.77 o 
   1   6  10       99.99       57.01     75.52 o 
   2   6  10        0.14       -7.83     83.34 o 
   3   6  10       74.09       -5.12     94.42 o 
 -12   7  10       71.08       16.31     98.30 o 
 -11   7  10       79.73       38.87     84.12 o 
 -10   7  10      190.87       94.63     75.38 o 
  -9   7  10      236.40      303.91    108.90 o 
  -8   7  10        4.32        9.70     48.59 o 
  -7   7  10      344.73      408.93     54.60 o 
  -6   7  10      572.69      511.63     50.19 o 
  -5   7  10      366.81      289.89     72.48 o 
  -4   7  10       97.31       28.88     52.76 o 
  -3   7  10      407.26      456.41     83.45 o 
  -2   7  10     4220.90     4703.02    160.54 o 
  -1   7  10      339.21      266.26     63.46 o 
   0   7  10       34.80       15.02     67.98 o 
   1   7  10      109.64       76.75     74.12 o 
   2   7  10        0.49        8.11     88.01 o 
   3   7  10       82.33      123.99    126.92 o 
 -11   8  10      336.93      419.30     90.21 o 
 -10   8  10      137.14      211.46     66.70 o 
  -9   8  10      622.39      610.86     68.02 o 
  -8   8  10      288.13      237.81     62.43 o 
  -7   8  10      123.11       45.31     46.60 o 
  -6   8  10     1820.75     1918.70     97.52 o 
  -5   8  10     3319.43     3604.37    108.37 o 
  -4   8  10     1522.39     1790.85    234.29 o 
  -3   8  10      469.63      556.89     62.42 o 
  -2   8  10       19.55       -1.71     55.86 o 
  -1   8  10      129.99       41.75     62.34 o 
   0   8  10      786.46      806.93     81.20 o 
   1   8  10      857.82      918.70    107.89 o 
   2   8  10      132.61      165.37     86.16 o 
   3   8  10        4.09      -12.29    118.70 o 
 -11   9  10        8.33       -3.54     89.22 o 
 -10   9  10       52.82       11.12     67.78 o 
  -9   9  10       47.38       41.70     58.85 o 
  -8   9  10        1.14        0.67     52.59 o 
  -7   9  10       26.07       28.87     49.48 o 
  -6   9  10      662.07      730.96     86.53 o 
  -5   9  10     1503.18     1639.78     84.03 o 
  -4   9  10      319.60      321.34     61.16 o 
  -3   9  10      106.30       48.54     56.40 o 
  -2   9  10      583.39      391.88     82.60 o 
  -1   9  10      104.76       57.09     63.43 o 
   0   9  10      151.52       96.75     69.93 o 
   1   9  10        8.66       -9.75     76.78 o 
   2   9  10       31.16       22.15     89.92 o 
   3   9  10        0.36        1.33    125.77 o 
 -11  10  10       20.12       30.38     93.24 o 
 -10  10  10       21.00       -1.55     74.15 o 
  -9  10  10       10.89        3.82     65.71 o 
  -8  10  10      196.23      109.01     60.85 o 
  -7  10  10       19.37       -6.53     54.60 o 
  -6  10  10       33.37       56.59     74.30 o 
  -5  10  10       88.32       33.12     58.78 o 
  -4  10  10        5.68        3.78     78.74 o 
  -3  10  10       30.67        4.95     60.53 o 
  -2  10  10        0.70      -16.89     63.37 o 
  -1  10  10       36.25       37.46     69.81 o 
   0  10  10        2.65        4.71     70.37 o 
   1  10  10       11.05        6.82     85.11 o 
   2  10  10        2.73      -46.76     91.09 o 
 -10  11  10       39.27       16.16     75.93 o 
  -9  11  10      143.02      109.11     70.67 o 
  -8  11  10      362.61      366.28     67.52 o 
  -7  11  10      368.05      535.90     90.44 o 
  -6  11  10       34.22       -0.83     77.63 o 
  -5  11  10       59.04       42.03     73.96 o 
  -4  11  10       52.87        3.48     62.44 o 
  -3  11  10      310.04      228.04     65.37 o 
  -2  11  10       40.73       22.24     65.04 o 
  -1  11  10       26.25       68.11     71.47 o 
   0  11  10      187.45       65.73     77.01 o 
   1  11  10        1.64       -0.85     85.39 o 
   2  11  10       20.00      -20.88    120.17 o 
 -10  12  10      448.62      427.09     91.68 o 
  -9  12  10      175.60      103.51     76.35 o 
  -8  12  10       24.33       36.52     66.12 o 
  -7  12  10       87.89       17.26     86.79 o 
  -6  12  10       87.27       67.96     84.53 o 
  -5  12  10      181.51      131.50     88.65 o 
  -4  12  10     1626.96     1680.58     97.09 o 
  -3  12  10     1398.56     1206.98    119.81 o 
  -2  12  10       27.68        2.08     71.60 o 
  -1  12  10      368.02      238.70     79.60 o 
   0  12  10      363.47      433.13     84.54 o 
   1  12  10      155.09      115.67     92.73 o 
 -10  13  10       12.54       19.42     90.13 o 
  -9  13  10       80.43       28.46     77.33 o 
  -8  13  10       59.55       72.11    109.08 o 
  -7  13  10       21.78       42.23     97.87 o 
  -6  13  10       18.33        3.56     89.48 o 
  -5  13  10      144.19      257.63     97.07 o 
  -4  13  10      278.54      269.84     85.09 o 
  -3  13  10       37.44      -22.24     80.01 o 
  -2  13  10      446.90      364.44    112.28 o 
  -1  13  10       86.19      105.31     84.70 o 
   0  13  10        0.19       -2.70     89.89 o 
   1  13  10       56.61        5.63    100.74 o 
  -9  14  10       52.11       12.99    126.27 o 
  -8  14  10       62.05       52.39    115.87 o 
  -7  14  10       58.19       -1.98    108.17 o 
  -6  14  10       52.46       47.11    104.13 o 
  -5  14  10      174.63      180.07     98.10 o 
  -4  14  10        0.66      -23.41     82.46 o 
  -3  14  10        1.76       -4.23     84.93 o 
  -2  14  10        2.77       41.62     87.39 o 
  -1  14  10       12.94       12.04     86.80 o 
   0  14  10        1.36      -38.63     98.93 o 
  -8  15  10      154.13      154.07    123.99 o 
  -7  15  10      123.18       64.93    115.96 o 
  -6  15  10      163.59      194.94    121.81 o 
  -5  15  10        1.57      -43.91    110.03 o 
  -4  15  10      291.92      125.17    158.86 o 
  -3  15  10      108.79       71.21     97.37 o 
  -2  15  10       96.45       66.76     95.55 o 
  -1  15  10      288.83      429.08    107.74 o 
   0  15  10       28.51       55.66    105.11 o 
  -7  16  10       89.44       59.02    118.15 o 
  -6  16  10        0.72       -4.66    116.50 o 
  -5  16  10       69.34      114.26    123.22 o 
  -4  16  10       18.45      -17.32    112.57 o 
  -3  16  10        1.24       23.59    109.65 o 
  -2  16  10      220.74      214.88    106.41 o 
  -1  16  10      108.63       65.45    109.89 o 
  -6  17  10      167.35       47.08    135.32 o 
  -5  17  10        0.14      -21.42    131.74 o 
  -4  17  10       61.39       78.33    129.71 o 
  -3  17  10        5.24       11.20    114.76 o 
  -2  17  10        6.51      -13.92    113.72 o 
 -12   1  11      206.08      182.24     79.66 o 
 -11   1  11      174.23       78.60     70.19 o 
 -10   1  11       57.56       79.03     88.25 o 
  -9   1  11      482.81      539.22     64.45 o 
  -8   1  11      505.62      477.39     50.30 o 
  -7   1  11       86.50       52.33     53.94 o 
  -6   1  11      482.04      472.62     65.84 o 
  -5   1  11      210.82      193.24     65.85 o 
  -4   1  11      789.54      833.37     79.87 o 
  -3   1  11      517.10      615.42     66.41 o 
  -2   1  11      658.92      593.54     92.51 o 
  -1   1  11        1.75       23.18     61.59 o 
   0   1  11       76.15       59.68     71.39 o 
   1   1  11      274.98      273.66     87.36 o 
   2   1  11        7.99      -18.23     83.57 o 
   3   1  11        5.29       13.84     92.80 o 
 -12   2  11       88.51       53.13     77.79 o 
 -11   2  11      146.37      164.84     68.89 o 
 -10   2  11      244.88      254.07     70.74 o 
  -9   2  11       12.15      -15.20     53.76 o 
  -8   2  11      394.95      411.62    128.72 o 
  -7   2  11      221.29      241.68     51.17 o 
  -6   2  11     1872.97     1968.18    143.63 o 
  -5   2  11     1250.81     1520.62    155.29 o 
  -4   2  11     1229.73     1355.36    252.15 o 
  -3   2  11       81.02       20.60     64.04 o 
  -2   2  11        1.60       11.47     77.51 o 
  -1   2  11       27.50       33.01     67.27 o 
   0   2  11        9.06       30.49     71.29 o 
   1   2  11      147.04      -16.02     81.07 o 
   2   2  11        1.18      -14.73     94.33 o 
   3   2  11        0.37       28.72    117.37 o 
 -12   3  11       36.26       55.67     78.70 o 
 -11   3  11       52.80       27.72     93.46 o 
 -10   3  11       46.97       45.75     63.51 o 
  -9   3  11       34.58       -3.48     53.59 o 
  -8   3  11     1933.68     1802.59     70.82 o 
  -7   3  11     2444.00     2406.82     66.08 o 
  -6   3  11      111.35       29.35     38.03 o 
  -5   3  11       22.35       -9.13     59.23 o 
  -4   3  11     1641.42     1632.47     95.04 o 
  -3   3  11     2127.19     2490.77    120.49 o 
  -2   3  11     1469.78     1688.17    104.94 o 
  -1   3  11      265.28      225.13     68.53 o 
   0   3  11       22.24       15.96     73.84 o 
   1   3  11        4.12      -20.97     80.85 o 
   2   3  11      176.76      137.91     97.63 o 
   3   3  11      384.29      371.03    117.01 o 
 -12   4  11        2.11      -29.08     73.92 o 
 -11   4  11      128.37      170.14     88.38 o 
 -10   4  11      547.77      632.50     74.74 o 
  -9   4  11       29.87       27.70     51.93 o 
  -8   4  11      140.84      121.26     46.57 o 
  -7   4  11      352.63      327.87     45.49 o 
  -6   4  11      151.28      184.48     42.46 o 
  -5   4  11      287.52      218.41     64.22 o 
  -4   4  11       28.95        2.98     61.30 o 
  -3   4  11      111.69       82.68     68.17 o 
  -2   4  11      218.97      239.16     62.39 o 
  -1   4  11      427.12      391.98     77.72 o 
   0   4  11     1157.56     1132.01    138.09 o 
   1   4  11      154.53      113.63     82.28 o 
   2   4  11       35.41       31.69     91.86 o 
   3   4  11        1.36       23.68    115.63 o 
 -12   5  11        0.46       32.47    112.50 o 
 -11   5  11      177.12       66.35     76.84 o 
 -10   5  11      582.31      584.21    128.06 o 
  -9   5  11       57.06       34.81     50.11 o 
  -8   5  11       87.32       25.02     46.68 o 
  -7   5  11      306.72      317.68     47.68 o 
  -6   5  11       22.63      -18.44     41.82 o 
  -5   5  11     1881.74     1941.46    100.29 o 
  -4   5  11      947.25      880.42    170.62 o 
  -3   5  11      174.62      193.43     56.97 o 
  -2   5  11       35.29       39.12     59.76 o 
  -1   5  11       96.80      119.30     63.30 o 
   0   5  11       49.40       53.77     73.79 o 
   1   5  11       19.19       36.98     83.26 o 
   2   5  11      235.41      288.11     98.20 o 
   3   5  11       37.29       63.83    111.27 o 
 -12   6  11      145.89      190.39     98.18 o 
 -11   6  11      147.19      282.44     82.30 o 
 -10   6  11       34.18        4.33     65.89 o 
  -9   6  11      569.13      539.60     61.27 o 
  -8   6  11      256.39      236.29     51.94 o 
  -7   6  11      544.34      592.47     55.72 o 
  -6   6  11     2021.51     2004.55    110.80 o 
  -5   6  11     1122.99     1359.59     95.23 o 
  -4   6  11      134.89      138.70     69.93 o 
  -3   6  11      519.55      493.82     65.31 o 
  -2   6  11        5.87       -2.38     58.20 o 
  -1   6  11       10.13       24.84     66.72 o 
   0   6  11      307.08      351.83     81.20 o 
   1   6  11      605.26      526.73     95.82 o 
   2   6  11       34.13        6.38     97.15 o 
 -12   7  11       15.47       35.34     96.13 o 
 -11   7  11        0.03      -27.65     74.99 o 
 -10   7  11        0.47       -7.30     61.51 o 
  -9   7  11        8.26       34.84     55.10 o 
  -8   7  11        4.19        3.65     48.90 o 
  -7   7  11      400.87      410.83     52.95 o 
  -6   7  11       73.28       27.38     51.17 o 
  -5   7  11      102.97      138.43     77.66 o 
  -4   7  11        3.85        6.06     58.36 o 
  -3   7  11        4.10       16.32     59.45 o 
  -2   7  11       10.77        2.77     62.01 o 
  -1   7  11        4.08       29.63     68.73 o 
   0   7  11       84.11       84.93     76.48 o 
   1   7  11        0.42      -37.57     82.16 o 
   2   7  11      102.56       48.57     98.78 o 
 -11   8  11       39.11      -17.48     80.97 o 
 -10   8  11       61.95       -5.90     66.49 o 
  -9   8  11      231.61      153.76     60.92 o 
  -8   8  11       67.59       57.44     53.07 o 
  -7   8  11        0.43       -2.13     66.48 o 
  -6   8  11     1132.20      806.21    190.83 o 
  -5   8  11      460.80      301.95     80.88 o 
  -4   8  11       61.95       11.50     56.83 o 
  -3   8  11        3.11      -10.22     59.75 o 
  -2   8  11        2.45       17.62     63.79 o 
  -1   8  11        4.18        1.37     68.63 o 
   0   8  11        0.86       26.70     76.17 o 
   1   8  11       45.45       16.58     86.40 o 
   2   8  11       69.14       -4.16    101.46 o 
 -11   9  11        0.38      -46.85     81.63 o 
 -10   9  11        1.06       11.00     67.43 o 
  -9   9  11      610.73      623.50     70.39 o 
  -8   9  11      773.47      984.15    102.95 o 
  -7   9  11       14.93       10.79     71.65 o 
  -6   9  11      424.10      341.64     75.11 o 
  -5   9  11       39.48       17.24     78.62 o 
  -4   9  11      103.23       47.68     63.11 o 
  -3   9  11      674.02      750.33     84.22 o 
  -2   9  11      307.93      344.52     75.41 o 
  -1   9  11       90.32       82.53     72.81 o 
   0   9  11       19.80        3.67     79.79 o 
   1   9  11        5.95       27.38     91.87 o 
   2   9  11       43.91       27.48    106.44 o 
 -11  10  11      266.19      462.74     98.60 o 
 -10  10  11      502.53      568.52     82.12 o 
  -9  10  11       10.25       23.68     67.07 o 
  -8  10  11      266.01      206.65     98.10 o 
  -7  10  11      777.53      808.71    210.06 o 
  -6  10  11       23.25        8.26     73.50 o 
  -5  10  11     1207.94     1265.97     85.58 o 
  -4  10  11     1883.15     1996.65    129.73 o 
  -3  10  11        8.79       10.80     62.92 o 
  -2  10  11      435.44      408.07     78.82 o 
  -1  10  11      853.62     1080.38     92.21 o 
   0  10  11      448.22      456.61    123.92 o 
   1  10  11      200.31      193.09     92.46 o 
 -10  11  11        7.02      -32.25     77.00 o 
  -9  11  11       55.58       20.74     70.84 o 
  -8  11  11       20.07      -26.28     95.00 o 
  -7  11  11      305.11      281.56     94.68 o 
  -6  11  11       78.49       94.01     84.03 o 
  -5  11  11       93.34       34.66     69.10 o 
  -4  11  11       29.21        5.33     93.49 o 
  -3  11  11        2.14       -9.38     72.62 o 
  -2  11  11        6.23      -24.75     72.27 o 
  -1  11  11       68.98       54.35     81.74 o 
   0  11  11       19.62       31.31     87.87 o 
   1  11  11       88.16       20.50     98.30 o 
 -10  12  11       29.17       34.51     83.83 o 
  -9  12  11        1.02      -44.65    102.57 o 
  -8  12  11       46.33       57.34     97.61 o 
  -7  12  11       58.04       45.42     95.32 o 
  -6  12  11        7.30       -0.68     91.36 o 
  -5  12  11       71.98       44.07     87.50 o 
  -4  12  11      119.39       39.11     75.51 o 
  -3  12  11       91.19       56.63     97.15 o 
  -2  12  11      119.62      100.70     80.46 o 
  -1  12  11       81.42       65.74     81.26 o 
   0  12  11        0.22      -10.65     92.70 o 
  -9  13  11       32.35       57.02    108.65 o 
  -8  13  11       72.75        0.65    111.26 o 
  -7  13  11      409.25      328.95    102.79 o 
  -6  13  11      590.76      711.03    112.37 o 
  -5  13  11       19.82       89.20     93.44 o 
  -4  13  11       50.76       93.03     80.51 o 
  -3  13  11       16.77       41.66     80.89 o 
  -2  13  11       57.15      146.38    116.75 o 
  -1  13  11      121.39      105.90     93.94 o 
   0  13  11       57.02      -21.51     96.14 o 
  -9  14  11        1.04        7.20    121.46 o 
  -8  14  11        1.20       11.43    109.74 o 
  -7  14  11        1.63       42.56    108.79 o 
  -6  14  11      186.62      130.06    109.17 o 
  -5  14  11       17.95       75.80    105.27 o 
  -4  14  11      132.50       75.14     92.99 o 
  -3  14  11        0.07       -1.58     95.24 o 
  -2  14  11        2.16       -9.58    117.35 o 
  -1  14  11      169.08      174.07     97.43 o 
  -8  15  11        8.71        8.29    116.99 o 
  -7  15  11       78.98       54.08    116.58 o 
  -6  15  11       33.99       45.90    118.96 o 
  -5  15  11       46.29       48.18    115.33 o 
  -4  15  11       91.59       47.57    115.15 o 
  -3  15  11      209.15      246.87    104.24 o 
  -2  15  11      252.34      186.37    104.87 o 
  -7  16  11       14.50       34.70    129.55 o 
  -6  16  11       78.93      107.64    129.82 o 
  -5  16  11      122.92      170.03    132.82 o 
  -4  16  11        1.31      -33.56    129.21 o 
  -3  16  11      147.59      107.75    108.00 o 
 -12   0  12      535.77      520.27    120.05 o 
 -11   0  12      636.62      788.62    113.77 o 
 -10   0  12      234.81      151.04     84.04 o 
  -9   0  12      584.49      398.22     98.27 o 
  -8   0  12       89.62      139.87     58.79 o 
  -7   0  12        8.27       15.50     75.82 o 
  -6   0  12     3991.84     4347.53    197.61 o 
  -5   0  12      826.78      873.79    104.61 o 
  -4   0  12       33.05      -45.56    132.81 o 
  -3   0  12      629.45      526.62    141.42 o 
  -1   0  12     1861.10     2448.76    223.66 o 
   0   0  12        7.46       69.68    167.21 o 
   1   0  12      153.76       38.72    108.56 o 
   2   0  12      171.35        9.89    125.57 o 
 -12   1  12        0.00        0.71     76.53 o 
 -11   1  12        8.90       -1.13     64.82 o 
 -10   1  12       16.52        1.34     80.30 o 
  -9   1  12        3.00       -5.70     57.11 o 
  -8   1  12       22.85       13.73     47.84 o 
  -7   1  12       10.86       52.18     59.37 o 
  -6   1  12       11.98       33.31     53.07 o 
  -5   1  12       89.75       37.48     70.78 o 
  -4   1  12      351.10      357.52     78.77 o 
  -3   1  12      921.18      888.69    108.69 o 
  -2   1  12     1226.10     1393.70    134.84 o 
  -1   1  12        6.01      -37.33    102.20 o 
   0   1  12        0.67       17.18     82.01 o 
   1   1  12       22.98       24.73     99.08 o 
   2   1  12       38.73       85.07    112.77 o 
 -12   2  12       19.13       -0.64     73.95 o 
 -11   2  12        2.11        1.47     88.52 o 
 -10   2  12       64.56       75.39     65.97 o 
  -9   2  12       25.65        7.82     55.21 o 
  -8   2  12      379.91      355.62     83.44 o 
  -7   2  12       14.10       21.92     72.25 o 
  -6   2  12     2839.56     2762.53    157.79 o 
  -5   2  12      450.03      546.38    113.53 o 
  -4   2  12      161.94      120.13     71.21 o 
  -3   2  12      131.20      122.23     65.91 o 
  -2   2  12     1270.00     1076.34    363.91 o 
  -1   2  12        0.21       13.46     76.35 o 
   0   2  12      447.05      364.48     89.80 o 
   1   2  12       65.02       67.21    100.02 o 
   2   2  12      116.13       73.75    110.86 o 
 -12   3  12       36.92       39.24     82.36 o 
 -11   3  12       98.77       51.37     92.72 o 
 -10   3  12      354.97      317.55     69.09 o 
  -9   3  12      120.07       17.78     51.27 o 
  -8   3  12       13.93       16.63     44.87 o 
  -7   3  12       35.11       66.87     45.62 o 
  -6   3  12      268.64      160.13     71.75 o 
  -5   3  12     1382.51     1228.26    125.32 o 
  -4   3  12     1002.92     1040.14     92.19 o 
  -3   3  12       12.46        0.40     75.87 o 
  -2   3  12       17.31       -1.18    100.17 o 
  -1   3  12        0.06      -21.20     76.06 o 
   0   3  12      175.34       42.81     84.21 o 
   1   3  12       76.46      167.47    102.95 o 
   2   3  12        9.48        2.01    112.88 o 
 -12   4  12       84.27      182.31    112.10 o 
 -11   4  12      106.60      118.56     78.43 o 
 -10   4  12      131.25       93.30     66.09 o 
  -9   4  12      420.28      324.19     78.75 o 
  -8   4  12        5.31       -2.54     46.69 o 
  -7   4  12      578.78      613.41     56.36 o 
  -6   4  12       39.27       29.69     69.34 o 
  -5   4  12       97.68      116.48     70.59 o 
  -4   4  12        0.47       12.96     71.73 o 
  -3   4  12      364.37      458.64    143.73 o 
  -2   4  12       82.38      100.61     65.86 o 
  -1   4  12      245.96      200.17     81.92 o 
   0   4  12      899.16      922.18    104.62 o 
   1   4  12       83.56      100.91     99.87 o 
   2   4  12      148.85       29.32    116.58 o 
 -12   5  12       13.21       34.54    109.16 o 
 -11   5  12        0.50        7.23     77.53 o 
 -10   5  12        3.01        2.65     66.79 o 
  -9   5  12      467.87      503.16     57.66 o 
  -8   5  12       51.53       22.09     47.45 o 
  -7   5  12       15.00        3.75     44.33 o 
  -6   5  12        0.95        3.20     69.81 o 
  -5   5  12      131.41       86.55     75.00 o 
  -4   5  12     1776.11     1861.15    115.23 o 
  -3   5  12     1705.56     1732.82     91.58 o 
  -2   5  12      192.15      121.81     67.14 o 
  -1   5  12      216.26      162.89     86.26 o 
   0   5  12        0.41       12.40     87.01 o 
   1   5  12       93.38       47.09    102.05 o 
   2   5  12        9.84       23.29    110.51 o 
 -12   6  12        1.83      -21.20     88.80 o 
 -11   6  12        9.25       37.45     80.18 o 
 -10   6  12       38.35       -6.14     65.85 o 
  -9   6  12       20.85        1.78     54.40 o 
  -8   6  12       95.39      107.63     51.27 o 
  -7   6  12       16.66       -3.81     61.83 o 
  -6   6  12       70.76       16.14     72.90 o 
  -5   6  12      187.98       92.10     76.82 o 
  -4   6  12      942.16      991.87    100.74 o 
  -3   6  12      654.17      708.35     87.55 o 
  -2   6  12      118.37       57.25     68.46 o 
  -1   6  12       21.63      -16.32     73.32 o 
   0   6  12       41.45       48.08     90.02 o 
   1   6  12       85.17       49.45     95.22 o 
 -12   7  12       36.47      -46.55     93.40 o 
 -11   7  12       22.43        3.58     78.89 o 
 -10   7  12      100.00       87.69     66.41 o 
  -9   7  12     1545.94     1607.54    126.97 o 
  -8   7  12      475.54      606.48     91.62 o 
  -7   7  12       72.35      103.30     72.33 o 
  -6   7  12      745.46      597.90     91.96 o 
  -5   7  12      794.43      698.09     93.06 o 
  -4   7  12      360.05      388.92     90.04 o 
  -3   7  12      603.60      691.25    159.34 o 
  -2   7  12        3.14       27.09     71.59 o 
  -1   7  12        9.13       51.28     75.73 o 
   0   7  12       27.39      -21.91     87.89 o 
   1   7  12      419.05      231.89    119.08 o 
 -11   8  12      113.25      186.67    123.55 o 
 -10   8  12       38.11       75.50     67.85 o 
  -9   8  12        0.39       12.62     58.48 o 
  -8   8  12      136.38      150.18     77.83 o 
  -7   8  12      371.15      441.37    104.38 o 
  -6   8  12       72.92      117.99     60.81 o 
  -5   8  12      102.39       61.60     81.25 o 
  -4   8  12       32.01       68.76     66.19 o 
  -3   8  12        1.17       11.70     69.37 o 
  -2   8  12       72.67       56.57     73.68 o 
  -1   8  12      309.52      377.43     86.19 o 
   0   8  12      174.23      185.77     81.04 o 
   1   8  12      386.40      141.88    108.36 o 
 -11   9  12       19.25       24.74     90.27 o 
 -10   9  12       35.23       84.07     71.29 o 
  -9   9  12        1.22       31.89     60.79 o 
  -8   9  12       62.05       13.78     85.55 o 
  -7   9  12        1.45        1.83     80.79 o 
  -6   9  12       81.21      140.26     76.45 o 
  -5   9  12      418.84      244.68     91.04 o 
  -4   9  12      107.47       84.42     68.68 o 
  -3   9  12        0.95       10.21     73.68 o 
  -2   9  12       17.28       14.15     78.80 o 
  -1   9  12        5.45        0.68     83.85 o 
   0   9  12       35.09       39.63     86.72 o 
   1   9  12        9.57      -16.94    107.48 o 
 -11  10  12        2.82       -8.46     86.70 o 
 -10  10  12        2.11      -41.00     74.32 o 
  -9  10  12        3.66       20.36     95.26 o 
  -8  10  12      128.93      106.94     90.95 o 
  -7  10  12      288.15      390.39     96.13 o 
  -6  10  12        1.85       36.14     74.71 o 
  -5  10  12        3.46       17.28     90.37 o 
  -4  10  12       40.21       23.08     92.81 o 
  -3  10  12        8.70       17.41     75.18 o 
  -2  10  12        6.19       10.46     75.37 o 
  -1  10  12        0.54       -4.87     87.58 o 
   0  10  12        3.43        6.05     96.36 o 
 -10  11  12      164.30      139.66    160.90 o 
  -9  11  12      166.10      219.00    155.59 o 
  -8  11  12       43.48       74.94     89.97 o 
  -7  11  12       73.91       66.31     94.73 o 
  -6  11  12      104.28       30.10     83.73 o 
  -5  11  12       71.02        6.38     71.91 o 
  -4  11  12       13.42      -26.36    101.28 o 
  -3  11  12      139.52      128.24     79.72 o 
  -2  11  12       78.69      129.27     86.37 o 
  -1  11  12        1.05      -14.02     88.33 o 
   0  11  12       19.15       31.76    101.38 o 
 -10  12  12       70.11      131.00    125.86 o 
  -9  12  12      102.35       65.38    106.45 o 
  -8  12  12      314.47      326.70    103.61 o 
  -7  12  12      313.23      382.40    101.77 o 
  -6  12  12      464.26      699.83    109.80 o 
  -5  12  12       16.01      109.08     88.18 o 
  -4  12  12       36.83       32.83    105.97 o 
  -3  12  12       47.67       57.63    113.46 o 
  -2  12  12      140.28      216.91     90.77 o 
  -1  12  12      267.85      214.96     96.13 o 
  -9  13  12      105.05       50.49    122.20 o 
  -8  13  12        6.21       18.81    119.18 o 
  -7  13  12        6.49       -9.41    108.65 o 
  -6  13  12      104.03       68.68    102.85 o 
  -5  13  12      105.55       71.73     95.41 o 
  -4  13  12       80.77      107.29     87.24 o 
  -3  13  12      177.81      173.01    128.52 o 
  -2  13  12       10.82       69.43    122.20 o 
  -1  13  12        7.98        9.66    101.28 o 
  -8  14  12        3.04       24.01    119.60 o 
  -7  14  12       61.90       59.91    116.20 o 
  -6  14  12      251.73      152.85    113.69 o 
  -5  14  12      127.70      160.35    107.53 o 
  -4  14  12       39.21       15.39     98.18 o 
  -3  14  12       89.90       -0.44    100.95 o 
  -2  14  12        4.45       13.98    139.83 o 
  -7  15  12      176.65      319.93    126.44 o 
  -6  15  12       64.99       44.28    120.49 o 
  -5  15  12        0.88       32.83    119.93 o 
  -4  15  12      166.79      182.96    108.26 o 
  -3  15  12       47.06       95.84    109.97 o 
 -12   1  13        1.87       -1.13     74.78 o 
 -11   1  13       43.49       32.24     70.67 o 
 -10   1  13       56.00       82.50     91.65 o 
  -9   1  13      134.45       37.54     90.39 o 
  -8   1  13       72.83       90.48     69.90 o 
  -7   1  13       15.56       64.26     61.67 o 
  -6   1  13      294.59      237.34     82.32 o 
  -5   1  13       12.45       -7.55     81.72 o 
  -4   1  13       10.97       11.91    108.50 o 
  -3   1  13        1.61       78.89    104.93 o 
  -2   1  13       11.57       15.59    106.00 o 
  -1   1  13      179.95      -64.65    112.82 o 
   0   1  13      122.08       22.71    138.29 o 
   1   1  13       59.64       17.41    113.18 o 
 -12   2  13      261.57      240.60     83.75 o 
 -11   2  13       78.93        0.73     93.46 o 
 -10   2  13       25.31       -2.20     64.71 o 
  -9   2  13      196.62      264.23     64.59 o 
  -8   2  13      913.42     1037.17     98.00 o 
  -7   2  13     1856.86     2221.91    122.40 o 
  -6   2  13     1236.52     1563.74    223.13 o 
  -5   2  13       32.93       18.75     81.41 o 
  -4   2  13       63.37       -4.42     83.32 o 
  -3   2  13      818.89     1280.86    187.05 o 
  -2   2  13     2033.71     2150.57    237.89 o 
  -1   2  13     1628.79     1563.33    318.32 o 
   0   2  13      296.24      163.80    104.07 o 
   1   2  13       16.21       25.28    111.43 o 
 -12   3  13       14.37       15.56     76.48 o 
 -11   3  13      258.87      201.21    109.02 o 
 -10   3  13      357.94      558.26    152.71 o 
  -9   3  13      609.41      632.79     62.60 o 
  -8   3  13        1.65       18.71     48.49 o 
  -7   3  13      145.05      175.79     77.36 o 
  -6   3  13      115.85       26.75     76.15 o 
  -5   3  13      204.98      329.49     84.22 o 
  -4   3  13      510.98      377.32     87.78 o 
  -3   3  13      608.62      706.90     94.53 o 
  -2   3  13        3.97       13.92    115.02 o 
  -1   3  13      192.74      105.75     90.48 o 
   0   3  13      247.36      280.23     99.47 o 
   1   3  13       60.04       21.63    109.87 o 
 -12   4  13       32.21      -15.57    104.75 o 
 -11   4  13        4.42      -34.79     76.39 o 
 -10   4  13        4.96       -1.43     70.03 o 
  -9   4  13      311.08      161.18     55.18 o 
  -8   4  13       26.05        3.10     48.72 o 
  -7   4  13      501.63      421.89    109.42 o 
  -6   4  13     1495.95     1172.23     99.64 o 
  -5   4  13      103.19       93.63    104.41 o 
  -4   4  13      385.72      466.81     93.86 o 
  -3   4  13      379.60      265.32     96.99 o 
  -2   4  13      136.18       42.83     86.81 o 
  -1   4  13       47.07       -5.44     93.14 o 
   0   4  13       50.20        8.98    102.42 o 
   1   4  13       54.62       16.25    112.05 o 
 -12   5  13       73.02      181.44    111.30 o 
 -11   5  13       66.73      100.91     79.93 o 
 -10   5  13      166.89      255.51     70.17 o 
  -9   5  13      373.76      421.42     62.68 o 
  -8   5  13       19.90       33.92     68.86 o 
  -7   5  13       89.96       79.04     77.82 o 
  -6   5  13      881.57     1012.84    100.22 o 
  -5   5  13     1305.80     1319.33    106.27 o 
  -4   5  13      594.89      771.75    103.54 o 
  -3   5  13      140.08      127.07     93.19 o 
  -2   5  13        9.73       52.11     79.94 o 
  -1   5  13       69.90       87.77     98.42 o 
   0   5  13      208.23      314.26    103.72 o 
   1   5  13      484.04      521.11    121.31 o 
 -12   6  13       19.06        7.78     93.37 o 
 -11   6  13       20.87       70.55     82.18 o 
 -10   6  13       17.30       17.18     61.15 o 
  -9   6  13      141.36      194.18     59.85 o 
  -8   6  13       80.69      123.65     71.53 o 
  -7   6  13       41.28       24.32    101.27 o 
  -6   6  13        4.34       -7.48     85.64 o 
  -5   6  13        8.54       11.95     88.89 o 
  -4   6  13      262.66      188.51     91.15 o 
  -3   6  13      910.28     1057.12     91.27 o 
  -2   6  13      168.39      256.88     84.06 o 
  -1   6  13       65.06      102.44     98.84 o 
   0   6  13      112.16       82.49    105.94 o 
 -11   7  13       88.34       54.36     85.89 o 
 -10   7  13       79.38      105.00     67.92 o 
  -9   7  13      320.36      312.88     83.14 o 
  -8   7  13       87.88       95.33     79.83 o 
  -7   7  13        9.00        3.47     69.80 o 
  -6   7  13       33.72       31.31     85.12 o 
  -5   7  13      610.29      754.74    136.61 o 
  -4   7  13       67.54      169.54     98.44 o 
  -3   7  13        0.72       -8.07     73.57 o 
  -2   7  13        0.82        8.07     77.84 o 
  -1   7  13       20.19       -0.23     82.39 o 
   0   7  13      210.41       69.78    111.95 o 
 -11   8  13       89.52       17.27     84.71 o 
 -10   8  13       30.50       20.91     66.68 o 
  -9   8  13       10.20        7.07     89.28 o 
  -8   8  13       54.17       33.90     81.75 o 
  -7   8  13        0.88       24.81     70.48 o 
  -6   8  13      157.55       94.35     97.53 o 
  -5   8  13      174.69      120.30     96.64 o 
  -4   8  13      321.15      264.26    102.07 o 
  -3   8  13       13.38       69.68     79.52 o 
  -2   8  13       39.58       40.29     81.70 o 
  -1   8  13        0.46       34.45     90.06 o 
   0   8  13       35.31        7.93    104.79 o 
 -11   9  13       69.55      105.52     91.66 o 
 -10   9  13      225.93      235.46     99.21 o 
  -9   9  13      235.80      176.25     94.94 o 
  -8   9  13        2.81       17.64     84.39 o 
  -7   9  13       57.66       12.54     82.10 o 
  -6   9  13      181.32      151.44    129.67 o 
  -5   9  13      479.08      469.22    114.90 o 
  -4   9  13      822.88      873.62     92.71 o 
  -3   9  13      122.85      138.02     81.32 o 
  -2   9  13       18.38      -18.09     84.68 o 
  -1   9  13       13.82       13.69     92.52 o 
   0   9  13      150.06      195.41    110.97 o 
 -10  10  13        6.16       12.15    104.85 o 
  -9  10  13       88.02      106.15    103.18 o 
  -8  10  13      395.88      539.33    102.31 o 
  -7  10  13      249.97      356.43     90.22 o 
  -6  10  13       13.98       32.54     78.98 o 
  -5  10  13       48.60       21.46    102.11 o 
  -4  10  13      181.16      140.53    104.21 o 
  -3  10  13      233.39      189.73     87.22 o 
  -2  10  13      358.24      326.33     98.13 o 
  -1  10  13      192.57      161.19    103.70 o 
 -10  11  13      118.70       78.59    112.79 o 
  -9  11  13        0.26      -26.42     99.96 o 
  -8  11  13       80.04       84.58    103.02 o 
  -7  11  13        1.81       11.20     93.74 o 
  -6  11  13      356.39      194.74     92.19 o 
  -5  11  13       43.69      -22.31    106.29 o 
  -4  11  13       74.99        8.20    109.52 o 
  -3  11  13        0.95      -30.34     89.76 o 
  -2  11  13       80.48       49.08     95.36 o 
  -1  11  13       98.33       75.29    102.85 o 
  -9  12  13       58.45       -0.24    111.55 o 
  -8  12  13       63.05       44.91    107.84 o 
  -7  12  13       82.75       78.25    103.04 o 
  -6  12  13      286.87      155.33     95.83 o 
  -5  12  13      172.42      159.40     86.85 o 
  -4  12  13        6.76       -0.34    117.67 o 
  -3  12  13       16.17       62.54    123.23 o 
  -2  12  13       34.46       26.58     97.45 o 
  -8  13  13       25.67       30.99    113.80 o 
  -7  13  13       10.69        1.17    104.58 o 
  -6  13  13      116.53      136.73    103.57 o 
  -5  13  13       88.65       66.50    103.11 o 
  -4  13  13       62.09       39.03     96.44 o 
  -3  13  13       88.14       75.07    132.21 o 
  -7  14  13       38.33       49.12    121.04 o 
  -6  14  13       35.42      131.86    119.96 o 
  -5  14  13       19.46       -3.14    111.46 o 
  -4  14  13      261.70      153.01    100.34 o 
 -12   0  14      167.24      166.61    116.17 o 
 -11   0  14       31.34        5.48    106.95 o 
  -9   0  14     2120.96     2157.03    144.10 o 
  -8   0  14     6065.60     7177.21    283.05 o 
  -7   0  14      960.42     1131.39    138.68 o 
  -6   0  14       45.70        2.81    204.09 o 
  -5   0  14        4.30       12.36    186.12 o 
  -4   0  14      115.65      180.64    180.04 o 
  -3   0  14     1004.67     1121.64    202.75 o 
  -2   0  14     2149.08     3166.44    266.61 o 
  -1   0  14      441.16      558.15    211.10 o 
   0   0  14       20.47        6.28    238.49 o 
 -12   1  14       18.75       -8.89     79.18 o 
 -11   1  14       84.08      195.67    114.37 o 
 -10   1  14      116.51      299.08    103.88 o 
  -9   1  14        5.85       38.75     95.86 o 
  -8   1  14      327.05      420.84    150.51 o 
  -7   1  14       82.97       97.49     91.45 o 
  -6   1  14       16.13       62.63     88.77 o 
  -5   1  14       10.23       10.07    138.18 o 
  -4   1  14       11.04       65.82    117.59 o 
  -3   1  14       28.31      -18.90    120.16 o 
  -2   1  14      177.36      134.38    133.16 o 
  -1   1  14      806.52      804.71    157.93 o 
   0   1  14      247.56      164.26    173.05 o 
 -12   2  14        1.10      -33.23     84.39 o 
 -11   2  14       16.97       56.18    108.29 o 
 -10   2  14        0.24       28.68     69.67 o 
  -9   2  14       11.05        8.81     55.71 o 
  -8   2  14      998.90     1143.86    243.67 o 
  -7   2  14      155.76       82.27     90.86 o 
  -6   2  14      136.19      187.26    112.60 o 
  -5   2  14       50.18        2.20     94.40 o 
  -4   2  14       32.79      -22.09    124.90 o 
  -3   2  14       44.39       30.15    123.61 o 
  -2   2  14       68.23       51.57    128.48 o 
  -1   2  14       27.52       42.05    147.11 o 
   0   2  14        0.73       -4.04    151.03 o 
 -12   3  14      154.70      393.74    131.07 o 
 -11   3  14       35.83      125.39    100.34 o 
 -10   3  14        2.03      -18.67     71.86 o 
  -9   3  14       67.85       48.94     58.56 o 
  -8   3  14       95.54       -8.15    115.50 o 
  -7   3  14      405.45      486.98     93.71 o 
  -6   3  14     1514.60     1505.71    181.51 o 
  -5   3  14       15.43      131.94     95.74 o 
  -4   3  14        4.59      -19.35     93.15 o 
  -3   3  14        1.08      -24.85    136.96 o 
  -2   3  14       77.08       29.67    131.72 o 
  -1   3  14       96.36       95.41    146.66 o 
   0   3  14      524.52      627.07    143.60 o 
 -12   4  14       16.90        7.01    116.71 o 
 -11   4  14       58.73       71.65     83.58 o 
 -10   4  14      420.09      385.25    173.79 o 
  -9   4  14      455.12      544.61     70.88 o 
  -8   4  14      118.31      151.04    124.32 o 
  -7   4  14      524.47      541.60    109.06 o 
  -6   4  14      189.04      340.89     97.70 o 
  -5   4  14      244.30      285.81    101.46 o 
  -4   4  14      904.88     1008.05    189.46 o 
  -3   4  14      875.27     1154.31    292.07 o 
  -2   4  14      133.59      352.79    145.73 o 
  -1   4  14       67.89      109.59    105.96 o 
   0   4  14        4.84       20.43    116.27 o 
 -12   5  14      168.57      213.97    112.16 o 
 -11   5  14      226.63      162.68     78.40 o 
 -10   5  14      140.71       99.22     75.16 o 
  -9   5  14       44.75       -9.44     82.60 o 
  -8   5  14       58.94       25.48     72.90 o 
  -7   5  14      200.25      200.79     95.00 o 
  -6   5  14      127.21      125.31     95.63 o 
  -5   5  14      802.71      816.54    114.27 o 
  -4   5  14       32.90      -39.29     99.92 o 
  -3   5  14      100.50       90.57    106.22 o 
  -2   5  14       58.28      -24.80    102.65 o 
  -1   5  14      130.16       24.78    105.01 o 
   0   5  14      240.74      156.37    122.09 o 
 -11   6  14        0.10        2.23     82.89 o 
 -10   6  14       17.74        0.92     88.02 o 
  -9   6  14       13.25       11.77     78.53 o 
  -8   6  14        1.87       -9.00     74.70 o 
  -7   6  14       43.32       55.45    123.65 o 
  -6   6  14      153.54      163.76     98.92 o 
  -5   6  14       80.68       58.58     96.53 o 
  -4   6  14      179.90       53.36     95.93 o 
  -3   6  14        0.19      -27.66    101.42 o 
  -2   6  14       15.95       45.61    101.36 o 
  -1   6  14        2.61        5.20    110.70 o 
 -11   7  14      465.81      411.34    100.91 o 
 -10   7  14      475.73      609.04    106.58 o 
  -9   7  14       68.53       60.58     82.06 o 
  -8   7  14       14.87       13.12     78.09 o 
  -7   7  14      121.77      213.77    125.06 o 
  -6   7  14      555.36      536.34    112.01 o 
  -5   7  14     2343.54     2628.26    150.96 o 
  -4   7  14      714.63      793.30    123.59 o 
  -3   7  14        5.24        6.94     85.89 o 
  -2   7  14       78.82       15.28     93.58 o 
  -1   7  14      267.86      346.30    116.51 o 
 -11   8  14       42.99       31.00    132.41 o 
 -10   8  14       90.67       62.45     97.64 o 
  -9   8  14      257.55      536.02    233.95 o 
  -8   8  14      156.80      184.73     86.86 o 
  -7   8  14      162.99      155.98     81.68 o 
  -6   8  14       10.98        9.84     96.67 o 
  -5   8  14       97.45       47.29    106.50 o 
  -4   8  14      492.07      460.32    323.87 o 
  -3   8  14      364.85      245.52     90.46 o 
  -2   8  14       97.48      115.79     95.55 o 
  -1   8  14       23.20       32.97    121.95 o 
 -10   9  14       33.15       16.45    102.18 o 
  -9   9  14        4.70       -5.37     91.14 o 
  -8   9  14       17.15       -7.05     89.75 o 
  -7   9  14      126.09      128.55     84.07 o 
  -6   9  14      200.33      193.00    107.23 o 
  -5   9  14       26.86       -7.29    110.85 o 
  -4   9  14       14.98       29.70    107.58 o 
  -3   9  14       13.50      -11.53     89.06 o 
  -2   9  14      218.60       98.30    102.67 o 
 -10  10  14        0.21        7.91    108.76 o 
  -9  10  14      164.45       86.25     97.37 o 
  -8  10  14       36.65       11.03     96.47 o 
  -7  10  14       16.20       43.78     89.55 o 
  -6  10  14       38.38       25.26     84.41 o 
  -5  10  14       12.03       -3.18    111.74 o 
  -4  10  14       22.07       46.08    117.65 o 
  -3  10  14      239.69      119.06    100.47 o 
  -2  10  14      103.32      108.29     99.01 o 
  -9  11  14       51.89       65.29    103.01 o 
  -8  11  14       83.86       49.48    105.46 o 
  -7  11  14      291.67      403.69    107.76 o 
  -6  11  14      172.70       94.94     92.96 o 
  -5  11  14      177.61      199.52    119.55 o 
  -4  11  14      234.49       80.07    119.51 o 
  -3  11  14       30.04       -5.66     96.43 o 
  -8  12  14      313.49      406.10    141.96 o 
  -7  12  14       42.48       23.64     99.88 o 
  -6  12  14        0.05      -11.47    104.12 o 
  -5  12  14       58.38        9.69     90.81 o 
  -4  12  14      201.43      110.82    131.15 o 
  -7  13  14       29.71       26.79    111.67 o 
  -6  13  14      136.15      151.46    106.41 o 
  -5  13  14       56.19      150.13    106.99 o 
 -12   1  15      205.64      222.41     95.76 o 
 -11   1  15       42.08       20.24    109.02 o 
 -10   1  15        9.02        0.53     97.87 o 
  -8   1  15      634.64      816.86    135.51 o 
  -7   1  15      259.89      301.74    114.92 o 
  -6   1  15      226.83      304.70    189.73 o 
  -5   1  15       12.64       96.38    159.78 o 
  -4   1  15       26.21      -18.81    150.10 o 
  -3   1  15       12.19       -7.04    142.78 o 
  -2   1  15      579.01      390.60    164.37 o 
  -1   1  15      218.97      238.76    165.03 o 
 -12   2  15       57.50        2.81     86.23 o 
 -11   2  15      358.11      525.75    130.20 o 
 -10   2  15     1077.45     1049.02    160.63 o 
  -9   2  15     1124.64     1289.79    223.69 o 
  -8   2  15     1074.01     1024.76    222.52 o 
  -7   2  15       57.28       52.65     94.64 o 
  -6   2  15      193.60      107.45     99.49 o 
  -5   2  15      160.95      418.10    290.26 o 
  -4   2  15      874.51     1353.38    376.04 o 
  -3   2  15      608.41      776.44    378.58 o 
  -2   2  15      131.60      201.12    154.65 o 
  -1   2  15        0.02       -3.05    166.18 o 
 -11   3  15      159.89      185.65    118.64 o 
 -10   3  15       95.38       89.80     79.22 o 
  -9   3  15      133.63      138.51     85.81 o 
  -8   3  15      750.10      982.95    150.78 o 
  -7   3  15     1076.82     1026.69    122.19 o 
  -6   3  15      608.90      598.44    112.97 o 
  -5   3  15      142.90      135.68    102.35 o 
  -4   3  15        0.28      -27.60    168.99 o 
  -3   3  15       49.14      -11.38    160.61 o 
  -2   3  15       17.47        6.97    155.39 o 
  -1   3  15       35.03       61.79    169.61 o 
 -11   4  15      186.65       71.45     87.11 o 
 -10   4  15      152.43      167.01    123.12 o 
  -9   4  15       52.48       -0.61     81.17 o 
  -8   4  15      137.44       70.14    119.18 o 
  -7   4  15       16.17       27.86     94.78 o 
  -6   4  15       86.30       56.00    105.54 o 
  -5   4  15        9.14       42.10    102.00 o 
  -4   4  15       80.94       30.09    107.16 o 
  -3   4  15       64.45        4.25    161.77 o 
  -2   4  15        1.12       20.12    168.00 o 
 -11   5  15      160.56      157.15     81.53 o 
 -10   5  15      125.54       27.16     89.68 o 
  -9   5  15       26.84       28.44     84.11 o 
  -8   5  15       23.23       71.81    124.19 o 
  -7   5  15      519.77      354.92    106.44 o 
  -6   5  15      714.46      784.01    118.55 o 
  -5   5  15      386.24      296.73    116.31 o 
  -4   5  15       41.16      -10.56    106.07 o 
  -3   5  15       37.56       74.32    174.11 o 
  -2   5  15      133.31      173.89    187.35 o 
 -11   6  15      298.15       77.36    140.29 o 
 -10   6  15      364.78      407.73     99.49 o 
  -9   6  15      351.60      355.09     92.21 o 
  -8   6  15       83.25       41.29     87.14 o 
  -7   6  15       32.61       20.48    101.30 o 
  -6   6  15      158.47      166.53    107.10 o 
  -5   6  15     1514.03     1841.46    325.50 o 
  -4   6  15      379.76      494.15    119.56 o 
  -3   6  15       47.35       47.92    121.70 o 
  -2   6  15       68.29      102.79    184.35 o 
 -11   7  15       24.97       35.74    146.97 o 
 -10   7  15       79.38        9.01     94.31 o 
  -9   7  15       73.82       38.77     92.62 o 
  -8   7  15       54.34      -20.44     87.94 o 
  -7   7  15      249.58      179.30    138.02 o 
  -6   7  15      602.52      489.46    117.05 o 
  -5   7  15      346.01      275.16    114.12 o 
  -4   7  15       51.55       18.30    111.68 o 
  -3   7  15       39.50       42.45    119.63 o 
  -2   7  15        0.73       75.90    129.67 o 
 -10   8  15        7.54      -16.54    101.73 o 
  -9   8  15       33.70       16.30     98.62 o 
  -8   8  15        0.58       32.80     89.32 o 
  -7   8  15        0.18      -12.56    144.90 o 
  -6   8  15        4.10      -55.74    115.06 o 
  -5   8  15      212.60       38.57    108.85 o 
  -4   8  15       38.84       37.04    114.84 o 
  -3   8  15       60.83       53.69    126.95 o 
 -10   9  15       52.49      100.58    107.59 o 
  -9   9  15       49.20        1.96     99.98 o 
  -8   9  15      101.43       29.32     96.99 o 
  -7   9  15      235.93       89.06     88.45 o 
  -6   9  15      204.91      301.49    123.67 o 
  -5   9  15      347.89      383.55    192.36 o 
  -4   9  15        9.31       48.45    117.55 o 
  -3   9  15      238.48      252.45    106.29 o 
  -9  10  15      539.56      432.99    108.80 o 
  -8  10  15       95.53       98.68    104.47 o 
  -7  10  15        3.62       29.08     97.45 o 
  -6  10  15        1.09      123.19    153.58 o 
  -5  10  15       73.88      238.00    129.57 o 
  -4  10  15      549.17      325.49    132.72 o 
  -8  11  15      148.04      147.99    109.46 o 
  -7  11  15       64.45       63.99    106.11 o 
  -6  11  15        4.86      -28.76     96.49 o 
  -5  11  15        2.23        2.25    137.41 o 
 -11   0  16      712.57     1315.30    162.67 o 
  -8   0  16        0.12     -196.94    515.59 o 
  -7   0  16      207.86      872.99    418.26 o 
  -6   0  16      227.77      439.97    339.43 o 
  -5   0  16      295.14      602.30    283.25 o 
  -4   0  16      916.24      981.35    273.63 o 
  -3   0  16       57.49      -36.68    240.23 o 
 -11   1  16        7.61      -63.80    115.77 o 
  -9   1  16      103.92      235.75    143.90 o 
  -8   1  16      523.76      859.88    131.70 o 
  -7   1  16      265.08      875.80    612.19 o 
  -6   1  16      109.17       97.02    211.47 o 
  -5   1  16       13.04       80.41    204.70 o 
  -4   1  16       84.16       81.95    174.14 o 
  -3   1  16      284.55      382.78    193.76 o 
 -11   2  16        4.06      -63.73    126.13 o 
 -10   2  16       43.28       72.08    122.59 o 
  -9   2  16       40.43       48.03    142.76 o 
  -8   2  16        7.66      -25.02    117.04 o 
  -7   2  16       73.60      -10.50    109.13 o 
  -6   2  16        5.52      -62.07    223.83 o 
  -5   2  16       47.32      154.21    211.42 o 
  -4   2  16       27.92      -30.44    184.76 o 
  -3   2  16        2.89       45.85    189.37 o 
 -10   3  16       43.51      -28.93    122.52 o 
  -9   3  16      132.01      108.22    145.30 o 
  -8   3  16      276.99      485.88    117.09 o 
  -7   3  16      145.76      249.72    287.56 o 
  -6   3  16      214.69      177.43    121.52 o 
  -5   3  16        8.27      114.65    204.46 o 
  -4   3  16      111.67      154.07    189.15 o 
  -3   3  16      164.86      131.50    192.02 o 
 -11   4  16      524.66      676.79    152.98 o 
 -10   4  16      458.48      626.82    130.27 o 
  -9   4  16       95.36      126.56     94.49 o 
  -8   4  16       11.17      -19.64    127.40 o 
  -7   4  16      266.67      223.72    114.10 o 
  -6   4  16      814.71      612.24    125.93 o 
  -5   4  16      619.61      543.09    129.40 o 
  -4   4  16      231.16      660.48    215.32 o 
  -3   4  16      115.97       14.42    208.86 o 
 -11   5  16       32.94       46.23    143.56 o 
 -10   5  16       25.44       10.87    102.61 o 
  -9   5  16      194.59      156.14     93.28 o 
  -8   5  16      121.48      104.61    136.08 o 
  -7   5  16      478.71      400.71    118.47 o 
  -6   5  16      158.35      199.62    124.19 o 
  -5   5  16       33.10       36.30    117.22 o 
  -4   5  16       26.25       18.98    212.02 o 
  -3   5  16       26.40      -40.76    207.12 o 
 -10   6  16       12.41      -42.06    105.51 o 
  -9   6  16        5.04       26.33     91.13 o 
  -8   6  16        0.59      -27.79    150.44 o 
  -7   6  16      116.34       54.38    119.57 o 
  -6   6  16       16.63       -9.43    114.86 o 
  -5   6  16       14.21      -18.40    116.66 o 
  -4   6  16       90.45       93.60    128.50 o 
 -10   7  16        4.09       31.17    101.70 o 
  -9   7  16      152.69      130.93     96.54 o 
  -8   7  16      393.36      592.47    109.62 o 
  -7   7  16      559.78      573.98    159.86 o 
  -6   7  16       66.24       73.62    125.85 o 
  -5   7  16        0.50       -1.80    122.61 o 
  -4   7  16        0.46      -30.64    128.50 o 
  -9   8  16      347.52      284.96    106.63 o 
  -8   8  16       20.80      -14.79    100.69 o 
  -7   8  16        4.91       39.35    149.51 o 
  -6   8  16      211.65      203.50    133.86 o 
  -5   8  16      715.98      636.72    139.36 o 
  -8   9  16      133.75      113.78    102.14 o 
  -7   9  16       11.48       51.51    154.52 o 
  -6   9  16        2.01      -26.10    127.98 o 
  -5   9  16        8.07      -43.29    127.96 o 
  -9   1  17      334.48      468.96    162.27 o 
  -8   1  17      314.48      825.76    378.91 o 
  -7   1  17       28.96      -45.96    306.97 o 
  -6   1  17        0.01      121.22    279.99 o 
  -5   1  17       12.60       47.59    235.07 o 
  -4   1  17      179.02      249.38    229.91 o 
 -10   2  17      102.59      262.47    142.43 o 
  -9   2  17        6.21       32.33    152.91 o 
  -8   2  17       52.66       66.13    127.19 o 
  -7   2  17      280.36      535.83    307.23 o 
  -6   2  17      460.96      888.59    717.97 o 
  -5   2  17      348.58      906.18    690.25 o 
  -4   2  17      104.51      218.73    218.88 o 
 -10   3  17      256.36       79.90    135.34 o 
  -9   3  17      198.16       69.14    157.12 o 
  -8   3  17       90.99      194.80    126.87 o 
  -7   3  17       89.17      109.30    133.44 o 
  -6   3  17       15.59       53.58    264.61 o 
  -5   3  17       27.50       55.07    240.27 o 
 -10   4  17       12.23        9.42    137.88 o 
  -9   4  17        0.44      -48.90    143.49 o 
  -8   4  17        0.01      -12.96    155.65 o 
  -7   4  17        2.01      -28.79    129.40 o 
  -6   4  17       20.04       -0.35    127.68 o 
  -5   4  17        0.14       35.27    267.82 o 
  -9   5  17      121.76      199.70    103.03 o 
  -8   5  17      286.85      365.75    168.75 o 
  -7   5  17       69.39       97.36    135.83 o 
  -6   5  17        4.05      -26.80    133.02 o 
  -5   5  17       35.87       -9.75    267.02 o 
  -9   6  17        2.30       15.35    100.08 o 
  -8   6  17      131.68      181.77    171.22 o 
  -7   6  17      301.73      162.29    133.60 o 
  -6   6  17      174.83      130.05    133.92 o 
  -8   7  17       84.48      174.02    162.47 o 
  -7   7  17       94.00       51.91    156.72 o 
  -8   0  18       73.27     1110.48   1007.40 o 
  -7   0  18      132.66      313.51    669.71 o 
  -8   1  18       30.76       -4.21    520.74 o 
  -7   1  18        4.86      -29.79    444.75 o 
  -8   2  18        9.70       60.06    342.90 o 
                                                 
